# Supplementary material for: Integrated transcriptome and metabolomics analyses revealed key functional genes in Canna indica under Cr stress
Source: Sci Rep. 2024 Jun 18;14:14090. doi: 10.1038/s41598-024-64877-w (PMC11189463; doi:10.1038/s41598-024-64877-w)
Supplement: Supplementary file 1 — Supplementary Tables. [file 41598_2024_64877_MOESM1_ESM.zip]

Archive with 13 entries (13 files):
- 1-Up-down DEMs statistics.docx.xlsx
- 10-The KEGG pathways of DEGs enrichment degree.docx.xlsx
- 11-Hoagland nutrient solution ingredients.docx.xlsx
- 12-The central gene of the MEdarkolivegreen module.xlsx
- 13-List of primers used for qRT-PCR.xlsx
- 2-KEGG Classification of plant lipid compounds.docx.xlsx
- 3-KEGG TOP20 pathways.docx.xlsx
- 4-DEMs enrichment pathway statistics.docx.xlsx
- 5-Transcription function annotation.docx.xlsx
- 6-Sequencing data evaluation statistics.docx.xlsx
- 7-Top 15 up-down DEGs statistics.docx.xlsx
- 8-Statistics of up-regulated and down-regulated DEGs.docx.xlsx
- 9-The top fifteen GO pathways of DEGs enrichment degree.docx.xlsx
