# Supplementary material for: Integrated transcriptome and metabolomics analyses revealed key functional genes in Canna indica under Cr stress
Source: Sci Rep. 2024 Jun 18;14:14090. doi: 10.1038/s41598-024-64877-w (PMC11189463; doi:10.1038/s41598-024-64877-w)
Supplement: Supplementary file 1 — Supplementary Tables. [file 41598_2024_64877_MOESM1_ESM.zip › 1-Up-down DEMs statistics.docx.xlsx]

## Sheet: Sheet1
Table S1 Up-down DEMs statistics
Cr0 vs Cr7
ID	Metabolite	Metab ID	Significant	Regulate	VIP_pred_OPLS-DA	VIP_PLS-DA	FC(Cr7/Cr0)	P_value	FDR
pos_1454	1-(5-Acetyl-2-hydroxyphenyl)-3-methyl-1-butanone	metab_1448	yes	up	3.6787	3.5106	10.7922	0.0007412	0.3323
pos_2995	Chrysoidine free base	metab_2975	yes	up	3.3077	3.2047	3.4521	0.004234	0.3507
pos_2591	S-(3-Methylbutanoyl)-dihydrolipoamide-E	metab_3590	yes	up	3.4261	3.2085	3.4181	0.03786	0.5929
neg_1393	6-{[2-(2,4-dihydroxyphenyl)-3-(3-hydroxy-3-methylbutyl)-8,8-dimethyl-4-oxo-4H,8H-pyrano[2,3-f]chromen-5-yl]oxy}-3,4,5-trihydroxyoxane-2-carboxylic acid	metab_4977	yes	up	2.6105	2.6114	2.3017	0.0406	0.9991
pos_3164	Vanilloside	metab_3143	yes	up	2.3887	2.2553	1.9306	0.01501	0.4956
pos_559	Physalolactone	metab_557	yes	up	3.43	3.2017	1.8631	0.03264	0.5728
neg_534	15-deoxy-delta-12,14-PGJ2	metab_4123	yes	up	2.9051	2.7041	1.7393	0.02102	0.8892
pos_2696	5,6,7,8-Tetrahydro-4-methylquinoline	metab_2677	yes	up	2.8916	2.7571	1.7295	0.006552	0.3855
pos_2721	N-Methylaspidospermatidine	metab_2702	yes	up	2.6443	2.5004	1.6933	0.009224	0.4835
pos_1693	N-Lauroylglycine	metab_1684	yes	up	2.0855	2.0658	1.6303	0.01412	0.4871
pos_2611	6-[2-ethyl-5-(3,5,7-trihydroxy-3,4-dihydro-2H-1-benzopyran-2-yl)phenoxy]-3,4,5-trihydroxyoxane-2-carboxylic acid	metab_2592	yes	up	2.1986	2.0876	1.6056	0.02182	0.553
pos_2563	Didesmethyl doxepin	metab_2545	yes	up	2.0784	1.9829	1.5435	0.002216	0.3507
pos_1414	2-(6-Hydroxy-2-methoxy-3,4-methylenedioxyphenyl)benzofuran	metab_1408	yes	up	1.7012	1.6103	1.2666	0.001115	0.3323
pos_1313	[(6-{[5,7-dihydroxy-2-(4-oxocyclohexa-2,5-dien-1-ylidene)-2H-chromen-3-yl]oxy}-3,4,5-trihydroxyoxan-2-yl)methyl][1-hydroxy-3-(4-hydroxy-3-methoxyphenyl)prop-2-en-1-ylidene]oxidanium	metab_1307	yes	up	2.0099	1.8989	1.2585	0.009334	0.4835
pos_3057	Gentiopicrin	metab_3037	yes	up	1.611	1.4886	1.2538	0.03329	0.5728
pos_436	2-{[(3,4-dihydroxy-5-methoxyphenyl)(hydroxy)methylidene]amino}acetic acid	metab_434	yes	up	1.4985	1.4099	1.216	0.008118	0.4472
neg_2395	Ercalcitriol	metab_5967	yes	up	1.5277	1.4461	1.2109	0.01387	0.7752
neg_3422	Citicoline	metab_6982	yes	up	1.6212	1.5318	1.2086	0.04752	0.9991
pos_1254	Oxypinnatanine	metab_1249	yes	up	1.5154	1.4943	1.2012	0.02974	0.554
neg_2928	Vanilloloside	metab_6493	yes	up	1.4165	1.3768	1.1739	0.02361	0.9203
neg_1342	1,4-Benzothiazine-O-quinonimine	metab_4929	yes	up	1.282	1.2599	1.1473	0.01951	0.861
pos_750	3,5-dihydroxy-2-(4-hydroxy-3-methoxyphenyl)-7-methoxy-4H-chromen-4-one	metab_748	yes	up	1.4048	1.2968	1.0971	0.01259	0.4871
neg_3075	3,4,5-trihydroxy-6-{2-methoxy-5-[3-oxo-3-(2,4,6-trihydroxyphenyl)propyl]phenoxy}oxane-2-carboxylic acid	metab_6637	yes	up	1.2154	1.1842	1.094	0.01293	0.7752
pos_218	6-{[2-(3,4-dihydroxyphenyl)-7-hydroxy-3-{[3,4,5-trihydroxy-6-(hydroxymethyl)oxan-2-yl]oxy}-8aH-chromen-5-yl]oxy}-3,4,5-trihydroxyoxane-2-carboxylic acid	metab_216	yes	up	1.4591	1.3588	1.0887	0.02886	0.5534
pos_1770	15-Hexadecanolide	metab_1761	yes	down	1.1719	1.1036	0.9245	0.02121	0.553
pos_1871	DG(15:0/24:1(15Z)/0:0)	metab_1858	yes	down	1.2374	1.1816	0.9144	0.0005165	0.3323
neg_3480	5-(2-Methylpropyl)tetrahydro-2-oxo-3-furancarboxylic acid	metab_7040	yes	down	1.3751	1.2874	0.8777	0.03558	0.9991
pos_3403	5'-O-beta-D-Glucosylpyridoxine	metab_3380	yes	down	1.5359	1.4203	0.8595	0.01224	0.4871
pos_3209	Trans-Zeatin-O-glucoside riboside	metab_3188	yes	down	1.7454	1.636	0.8593	0.01123	0.4871
pos_3278	3-(3,4,5-trihydroxyphenyl)propanoic acid	metab_3256	yes	down	1.6618	1.569	0.8107	0.0292	0.554
neg_2636	2-amino-4-({1-[(carboxymethyl)-C-hydroxycarbonimidoyl]-2-({5,11-dihydroxy-16,18-dioxo-6,8,19-trioxapentacyclo[10.7.0.0?,?.0?,?.0??,??]nonadeca-1(12),2(9),10,13(17)-tetraen-4-yl}sulfanyl)ethyl}-C-hydroxycarbonimidoyl)butanoic acid	metab_6206	yes	down	1.3389	1.3284	0.7894	0.01503	0.7752
neg_2308	Ambolic acid	metab_5881	yes	down	2.4532	2.3511	0.6536	0.01065	0.7655
pos_3177	13-Hydroxy-5'-O-methylmelledonal	metab_3156	yes	down	2.3514	2.179	0.6128	0.02736	0.553
neg_2813	Eriojaposide B	metab_6380	yes	down	2.9176	2.6926	0.6014	0.004004	0.6447
pos_2543	Estriol-3-glucuronide	metab_2525	yes	down	2.1711	2.0608	0.5533	0.004414	0.3507
pos_2663	D-Pantothenoyl-L-cysteine	metab_2644	yes	down	2.1049	2.2013	0.5099	0.04968	0.6181
neg_2767	Neryl rhamnosyl-glucoside	metab_6334	yes	down	2.7222	2.4882	0.4807	0.04662	0.9991
pos_2542	Dolichyl b-D-glucosyl phosphate	metab_2524	yes	down	2.711	2.5248	0.3868	0.02883	0.5534
Cr0 vs Cr14
ID	Metabolite	Metab ID	Significant	Regulate	VIP_pred_OPLS-DA	VIP_PLS-DA	FC(Cr14/Cr0)	P_value	FDR
pos_1454	1-(5-Acetyl-2-hydroxyphenyl)-3-methyl-1-butanone	metab_1448	yes	up	2.1711	2.1847	7.1183	0.03734	0.294
neg_2927	5-hydroxy-7-methoxy-3-(3-methoxyphenyl)-8-methyl-4H-chromen-4-one	metab_6492	yes	up	2.4781	2.4399	3.2119	0.007868	0.227
pos_3081	6-{[5,7-dihydroxy-2-(4-hydroxyphenyl)-4-oxo-8-[3,4,5-trihydroxy-6-(hydroxymethyl)oxan-2-yl]-4H-chromen-6-yl]oxy}-3,4,5-trihydroxyoxane-2-carboxylic acid	metab_3061	yes	up	2.2095	2.1795	2.7167	0.04532	0.3153
pos_1295	Gln Val Tyr Asp	metab_1289	yes	up	2.1109	2.1237	2.4187	0.00114	0.07235
pos_2790	3-(5-Methyl-2-furyl)prop-2-enal	metab_2771	yes	up	2.0427	1.9868	1.8658	0.04993	0.3246
neg_2515	Phytosphingosine-1-P	metab_6085	yes	up	1.7527	1.732	1.7987	0.008701	0.2324
neg_1057	6-[2-carboxy-2,2-bis(hydroxymethyl)ethoxy]-3,4,5-trihydroxyoxane-2-carboxylic acid	metab_4644	yes	up	1.6231	1.5913	1.4424	0.01555	0.303
pos_3128	Methyl jasmonate	metab_3589	yes	up	1.3492	1.3563	1.3985	0.01378	0.1861
neg_3128	3,4',5-Trihydroxy-3',7-dimethoxyflavanone	metab_6690	yes	up	1.5876	1.5614	1.3631	0.004762	0.1882
pos_196	M-Coumaric acid	metab_194	yes	up	1.9781	1.9077	1.363	0.04131	0.3038
pos_2563	Didesmethyl doxepin	metab_2545	yes	up	1.2894	1.2747	1.3392	0.02188	0.2241
pos_3057	Gentiopicrin	metab_3037	yes	up	1.1669	1.2268	1.243	0.03981	0.2995
pos_2012	L-2-Amino-3-methylenehexanoic acid	metab_1999	yes	up	1.0239	1.0349	1.1951	0.009312	0.1561
pos_1679	P-Tolualdehyde	metab_1670	yes	up	1.082	1.0772	1.1483	0.03531	0.2843
neg_504	3-(2-hydroxyphenyl)oxirane-2-carbaldehyde	metab_4093	yes	up	1.3831	1.3567	1.1369	0.04584	0.4199
pos_1770	15-Hexadecanolide	metab_1761	yes	down	1.0225	1.024	0.9125	0.007356	0.1415
neg_3135	Lamivudine sulfoxide	metab_6697	yes	down	1.0802	1.0668	0.89	0.03696	0.3852
pos_2217	(22E, 24x)-Ergosta-4,6,8,22-tetraen-3-one	metab_2204	yes	down	1.1621	1.1943	0.8739	0.02814	0.2582
neg_601	(2-{[3-(3,4-dihydroxy-5-methoxyphenyl)prop-2-enoyl]oxy}ethyl)trimethylazanium	metab_4190	yes	down	1.1058	1.0822	0.8724	0.01317	0.2821
pos_2509	N-Nitrosotomatidine	metab_2493	yes	down	1.2845	1.2273	0.8723	0.02623	0.252
neg_3531	Maltulose	metab_7089	yes	down	1.1448	1.1321	0.8721	0.01107	0.26
neg_3161	Glucosyl 6-hydroxy-2,6-dimethyl-2E,7-octadienoate	metab_6723	yes	down	1.2659	1.2312	0.8637	0.03015	0.3744
neg_1498	2-trans-Hydroxycyclohexyl glyburide	metab_5076	yes	down	1.0462	1.0292	0.8586	0.04936	0.4221
pos_2157	DG(15:0/22:1(13Z)/0:0)	metab_2144	yes	down	1.1356	1.1437	0.854	0.01305	0.1819
neg_1131	Folinic acid	metab_4718	yes	down	1.3845	1.3502	0.8499	0.00115	0.1443
neg_3532	2-(2,4-dihydroxyphenyl)-2-hydroxyacetic acid	metab_7090	yes	down	1.0563	1.0312	0.8477	0.03125	0.3755
neg_565	Gingerglycolipid C	metab_4154	yes	down	1.226	1.2087	0.8473	0.03101	0.3755
pos_2716	Myristic acid	metab_2697	yes	down	1.5313	1.4745	0.8462	0.03965	0.2994
neg_1340	3-{[3,4-dihydroxy-5-(hydroxymethyl)oxolan-2-yl]oxy}-5,7-dihydroxy-2-(3-hydroxyphenyl)-3,4-dihydro-2H-1-benzopyran-4-one	metab_4927	yes	down	1.3232	1.2871	0.845	0.04055	0.3999
neg_3154	Persicogenin 3'-glucoside	metab_6716	yes	down	1.3572	1.3463	0.8391	0.03271	0.3803
neg_925	N-Acetyl-D-phenylalanine	metab_4514	yes	down	1.3413	1.3087	0.8376	0.03932	0.3919
pos_2163	DG(16:0/18:2/0:0)	metab_2150	yes	down	1.2469	1.2669	0.8345	0.02284	0.2305
pos_2402	PE(18:3(6Z,9Z,12Z)/16:0)	metab_2386	yes	down	1.7028	1.6977	0.8317	0.0004299	0.05146
neg_357	3-Galactosyllactose	metab_3948	yes	down	1.2939	1.2617	0.8297	0.01372	0.2873
neg_2919	6-{4-[(1E)-3-({5-[(2-{4-[3-(2,4-dihydroxyphenyl)-3-oxoprop-1-en-1-yl]phenoxy}-4,5-dihydroxy-6-(hydroxymethyl)oxan-3-yl)oxy]-3,4-dihydroxyoxolan-3-yl}methoxy)-3-oxoprop-1-en-1-yl]phenoxy}-3,4,5-trihydroxyoxane-2-carboxylic acid	metab_6484	yes	down	1.0311	1.021	0.828	0.04654	0.4221
neg_2294	3-Methyl-5-pentyl-2-furannonanoic acid	metab_5867	yes	down	1.2929	1.2499	0.8186	0.04274	0.4111
pos_1651	Sphinganine	metab_1644	yes	down	1.9158	1.8517	0.817	0.01317	0.1822
neg_2874	Quercetin 3-O-(6'-malonyl-glucoside) 7-O-glucoside	metab_6439	yes	down	1.2147	1.211	0.8129	0.03039	0.3749
neg_3010	8-hydroxy-6,7-dimethoxy-2H-chromen-2-one	metab_6574	yes	down	1.5064	1.478	0.8112	0.02667	0.3578
neg_3543	N-Acetyl-3-hydroxyprocainamide	metab_7101	yes	down	1.1884	1.1686	0.8112	0.001983	0.1627
neg_1950	PG(18:0/18:0)	metab_5525	yes	down	1.3038	1.2703	0.8091	0.036	0.3847
pos_2408	PE(18:4(6Z,9Z,12Z,15Z)/P-18:1(11Z))	metab_2392	yes	down	1.7549	1.7539	0.8083	0.00169	0.08459
neg_3472	2,4-Dimethylpimelic acid	metab_7032	yes	down	1.3915	1.3585	0.8082	0.0002868	0.07077
pos_3324	2-benzyl-3-hydroxybutanedioic acid	metab_3302	yes	down	1.1797	1.1961	0.7964	0.003777	0.1032
neg_1353	Demethyloleuropein	metab_4939	yes	down	1.6639	1.6402	0.7958	0.01639	0.3053
neg_1337	4'-O-methyl-(-)-epicatechin-3'-O-beta-glucuronide	metab_4924	yes	down	1.8525	1.814	0.7798	0.002121	0.1627
neg_3426	3-hydroxybenzoic acid-3-O-sulphate	metab_6986	yes	down	1.3033	1.2703	0.7768	0.003227	0.1689
neg_1099	3,4,5-trihydroxy-6-[(2-{9-[(3-methylbut-2-enoyl)oxy]-2-oxo-2H,8H,9H-furo[2,3-h]chromen-8-yl}propan-2-yl)oxy]oxane-2-carboxylic acid	metab_4686	yes	down	1.4256	1.3987	0.7747	0.004756	0.1882
neg_1810	2-Octenoic acid	metab_5385	yes	down	1.0561	1.0294	0.7726	0.04194	0.4064
neg_1342	1,4-Benzothiazine-O-quinonimine	metab_4929	yes	down	1.3147	1.2848	0.7662	0.002899	0.1627
neg_2393	Kuwanon L	metab_5965	yes	down	1.2022	1.1751	0.7618	0.04965	0.4221
neg_3087	3,4,5-trihydroxy-6-({4-hydroxy-6-[3-(4-hydroxyphenyl)propanoyl]-7-methoxy-2,2-dimethyl-3,4-dihydro-2H-1-benzopyran-5-yl}oxy)oxane-2-carboxylic acid	metab_6649	yes	down	1.4486	1.4116	0.7551	0.01367	0.2873
neg_1597	Descarbonyl-lacosamide	metab_5174	yes	down	1.4928	1.468	0.745	0.01647	0.3053
pos_2553	1-hexadecylpyridinium	metab_2535	yes	down	1.7537	1.6902	0.7403	0.02232	0.2272
neg_2470	2-Hydroxymyristic Acid	metab_6040	yes	down	1.4474	1.4138	0.7362	0.01613	0.3053
neg_1886	Lactosylceramide (d18:1/12:0)	metab_5461	yes	down	1.8152	1.7634	0.7009	0.03082	0.3755
neg_3121	6-(2-{8,8-dimethyl-2-oxo-2H,8H-pyrano[2,3-f]chromen-3-yl}-5-methoxyphenoxy)-3,4,5-trihydroxyoxane-2-carboxylic acid	metab_6683	yes	down	1.4813	1.4553	0.698	0.02558	0.3524
neg_1178	Lacto-N-biose I	metab_4765	yes	down	1.6461	1.6019	0.6877	0.0127	0.2782
neg_1126	2-oxo-3-[4-(sulfooxy)phenyl]propanoic acid	metab_4713	yes	down	1.6647	1.6371	0.6747	0.01145	0.2655
neg_1901	2-Oleoylglycerophosphocholine	metab_5476	yes	down	1.6252	1.5773	0.6729	0.04707	0.4221
pos_1613	2-(1-hydroxy-3-phenylpropyl)benzene-1,4-diol	metab_1607	yes	down	1.1801	1.2217	0.6706	0.04909	0.3239
neg_3357	4',5-Dihydroxy-3,3'-dimethoxy-6,7-methylenedioxyflavone 4'-glucuronide	metab_6918	yes	down	1.3277	1.2968	0.6628	0.04649	0.4221
neg_3114	6-{[1-(2-{[2-(3,4-dimethoxyphenyl)ethyl]-C-hydroxycarbonimidoyl}eth-1-en-1-yl)-3-methoxy-4-oxocyclohexa-2,5-dien-1-yl]oxy}-3,4,5-trihydroxyoxane-2-carboxylic acid	metab_6676	yes	down	1.7855	1.7446	0.6613	0.02477	0.3477
neg_2552	3-Hydroxydodecanoic acid	metab_6122	yes	down	1.4267	1.4045	0.6569	0.01392	0.2898
neg_3641	3-Iodopropanoic acid	metab_7199	yes	down	1.7675	1.7265	0.643	0.0002435	0.07077
neg_2210	4'-Hydroxyclobazam	metab_5783	yes	down	1.7619	1.7182	0.6397	0.004885	0.1904
neg_2223	N-Despyridinyl rosiglitazone	metab_5796	yes	down	1.646	1.6068	0.6208	0.04881	0.4221
neg_2339	1,2,3-Tris(1-ethoxyethoxy)propane	metab_5912	yes	down	1.6648	1.6177	0.6076	0.04882	0.4221
neg_836	2-amino-4-({1-[(carboxymethyl)-C-hydroxycarbonimidoyl]-2-{[3,4-dihydroxy-3-methyl-1-({7-oxo-7H-furo[3,2-g]chromen-4-yl}oxy)butan-2-yl]sulfanyl}ethyl}-C-hydroxycarbonimidoyl)butanoic acid	metab_4425	yes	down	1.8161	1.7793	0.5887	0.0002558	0.07077
neg_1916	PG(16:0/16:0)	metab_5491	yes	down	1.9272	1.8862	0.5825	0.0207	0.3278
neg_2265	Barbituric acid	metab_5838	yes	down	1.6483	1.6116	0.5804	0.006887	0.2157
pos_3314	2-(acetylamino)-1,5-anhydro-2-deoxy-4-O-b-D-galactopyranosyl-D-arabino-Hex-1-enitol	metab_3292	yes	down	1.5146	1.5973	0.5781	0.04742	0.3196
neg_1254	Chalcomoracin	metab_4841	yes	down	1.7789	1.7476	0.5757	0.01246	0.2768
pos_1430	3-b-Galactopyranosyl glucose	metab_1424	yes	down	2.1521	2.0976	0.5294	0.01888	0.2141
neg_3100	6-{3,5-dihydroxy-4-[2-hydroxy-3-(4-hydroxy-3-methoxyphenyl)propyl]phenoxy}-3,4,5-trihydroxyoxane-2-carboxylic acid	metab_6662	yes	down	2.3109	2.2677	0.5265	0.0002222	0.07077
neg_3220	Avenanthramide-C methyl ester	metab_6782	yes	down	1.4697	1.4532	0.5136	0.02965	0.3703
neg_2356	DG(14:1(9Z)/15:0/0:0)	metab_5929	yes	down	2.0622	2.0085	0.509	0.01006	0.2491
neg_3125	Allithiamine	metab_6687	yes	down	1.6408	1.6218	0.5016	0.004028	0.1822
pos_2542	Dolichyl b-D-glucosyl phosphate	metab_2524	yes	down	1.9778	1.9407	0.4983	0.03337	0.2791
neg_798	(2E)-3-(2-hydroxy-4-methoxyphenyl)prop-2-enoic acid	metab_4387	yes	down	1.7457	1.7021	0.4843	0.004374	0.1882
neg_1581	6-{[2,2-dimethyl-6-(3-oxo-3-phenylpropyl)-2H-chromen-5-yl]oxy}-3,4,5-trihydroxyoxane-2-carboxylic acid	metab_5158	yes	down	1.9937	1.9391	0.4822	0.03343	0.3805
neg_1480	2-{[5,7-dihydroxy-2-(4-hydroxyphenyl)-4-oxo-4H-chromen-3-yl]oxy}-4,5-dihydroxy-6-methyloxan-3-yl (2E)-3-(4-hydroxyphenyl)prop-2-enoate	metab_5058	yes	down	1.8397	1.8189	0.4814	0.03589	0.3847
neg_1335	N-Feruloylglycyl-L-phenylalanine	metab_4922	yes	down	2.4597	2.4077	0.4669	0.0001897	0.06949
pos_1283	8-(1-hydroxy-2-{[(2E)-3-(4-hydroxyphenyl)prop-2-enoyl]oxy}propan-2-yl)-2-oxo-2H,8H,9H-furo[2,3-h]chromen-9-yl 3-methylbut-2-enoate	metab_1278	yes	down	2.4501	2.4498	0.4599	0.006905	0.137
pos_1278	Gnaphaliin	metab_1273	yes	down	2.0673	2.1713	0.4586	0.03408	0.2822
neg_1415	3-(4-methoxyphenyl)oxirane-2-carboxylic acid	metab_4997	yes	down	2.2156	2.1808	0.4488	0.008821	0.2324
pos_2543	Estriol-3-glucuronide	metab_2525	yes	down	1.8753	1.8739	0.4403	0.02761	0.257
pos_1731	PE(15:0/18:0)	metab_1722	yes	down	2.861	2.8911	0.4211	0.003369	0.0991
neg_1657	Diphenhydramine N-glucuronide	metab_5234	yes	down	2.2737	2.2219	0.3924	0.04063	0.3999
neg_1700	N-[(3a,5b,7b)-7-hydroxy-24-oxo-3-(sulfooxy)cholan-24-yl]-Glycine	metab_5277	yes	down	1.9435	1.9128	0.3445	0.02343	0.3477
neg_2990	Taraxacolide 1-O-b-D-glucopyranoside	metab_6554	yes	down	2.4773	2.4157	0.3363	0.003893	0.1806
pos_2308	PE(15:0/P-18:0)	metab_2292	yes	down	2.9538	2.9082	0.2902	0.001518	0.08028
neg_3177	O-6-deoxy-a-L-galactopyranosyl-(1->2)-O-b-D-galactopyranosyl-(1->4)-2-(acetylamino)-1,5-anhydro-2-deoxy-D-arabino-Hex-1-enitol	metab_6739	yes	down	1.9749	1.9401	0.2884	0.04921	0.4221
neg_1482	2-amino-4-({2-[(2-carboxy-2-hydroxy-1-phenylethyl)sulfanyl]-1-[(carboxymethyl)-C-hydroxycarbonimidoyl]ethyl}-C-hydroxycarbonimidoyl)butanoic acid	metab_5060	yes	down	2.2574	2.2195	0.1215	0.004735	0.1882
neg_2778	3,4,5-trihydroxy-6-{[14-hydroxy-3-methoxy-4-(3-methylbut-2-en-1-yl)-8,17-dioxatetracyclo[8.7.0.0?,?.0??,??]heptadeca-1(10),2(7),3,5,11(16),12,14-heptaen-5-yl]oxy}oxane-2-carboxylic acid	metab_6345	yes	down	2.4924	2.4298	0.0801	0.006639	0.2115
Cr0 vs Cr21
ID	Metabolite	Metab ID	Significant	Regulate	VIP_pred_OPLS-DA	VIP_PLS-DA	FC(Cr21/Cr0)	P_value	FDR
pos_1476	Vaccinoside	metab_1470	yes	up	2.0471	1.998	39.2006	0.001894	0.04469
pos_2607	Canesceol	metab_2588	yes	up	1.9569	1.8954	36.266	0.02707	0.1459
pos_1454	1-(5-Acetyl-2-hydroxyphenyl)-3-methyl-1-butanone	metab_1448	yes	up	2.2936	2.2935	9.3111	0.01279	0.09428
neg_2927	5-hydroxy-7-methoxy-3-(3-methoxyphenyl)-8-methyl-4H-chromen-4-one	metab_6492	yes	up	2.3988	2.3345	3.1755	0.01854	0.2679
pos_1262	6-[2-(benzoyloxy)-5-(prop-2-en-1-yl)phenoxy]-3,4,5-trihydroxyoxane-2-carboxylic acid	metab_1257	yes	up	1.9688	1.885	2.981	0.01141	0.08981
pos_2843	Asp Ile Gln Gly	metab_2823	yes	up	1.7162	1.6236	2.9439	0.03462	0.168
neg_1769	LysoPC(22:6(4Z,7Z,10Z,13Z,16Z,19Z))	metab_5345	yes	up	2.4859	2.4528	2.702	0.02852	0.309
pos_1295	Gln Val Tyr Asp	metab_1289	yes	up	1.8747	1.8359	2.5347	0.0142	0.09934
neg_542	3a,11b,21-Trihydroxy-20-oxo-5b-pregnan-18-al	metab_4131	yes	up	2.2202	2.155	2.1799	0.0005253	0.05202
neg_2554	15d-PGA1	metab_6124	yes	up	2.2632	2.1881	2.0657	0.008031	0.2058
neg_2793	11-Hydroxy-9-tridecenoic acid	metab_6360	yes	up	2.1672	2.1112	2.0572	0.003105	0.1649
neg_3650	L-Aspartic acid	metab_7208	yes	up	1.9042	1.833	1.9694	0.007867	0.2042
neg_2780	{4-hydroxy-17-methoxy-10-oxo-2-oxatricyclo[13.2.2.1?,?]icosa-1(17),3,5,7(20),15,18-hexaen-8-yl}oxidanesulfonic acid	metab_6347	yes	up	2.0009	1.927	1.9633	0.03275	0.3252
pos_3440	(R)-(+)-2-Pyrrolidone-5-carboxylic acid	metab_3416	yes	up	1.6256	1.5877	1.7755	0.01622	0.1074
neg_788	6-[(5-acetyl-4-methoxy-1-benzofuran-6-yl)oxy]-3,4,5-trihydroxyoxane-2-carboxylic acid	metab_4377	yes	up	2.0548	1.996	1.7431	0.003094	0.1649
neg_1393	6-{[2-(2,4-dihydroxyphenyl)-3-(3-hydroxy-3-methylbutyl)-8,8-dimethyl-4-oxo-4H,8H-pyrano[2,3-f]chromen-5-yl]oxy}-3,4,5-trihydroxyoxane-2-carboxylic acid	metab_4977	yes	up	1.4815	1.4168	1.6067	0.03358	0.3258
neg_2216	Prostaglandin F2a	metab_5789	yes	up	1.9443	1.8977	1.5844	0.03994	0.3341
neg_803	Riboflavin (Vitamin B2)	metab_4392	yes	up	1.6437	1.5933	1.5766	0.0245	0.2924
neg_1482	2-amino-4-({2-[(2-carboxy-2-hydroxy-1-phenylethyl)sulfanyl]-1-[(carboxymethyl)-C-hydroxycarbonimidoyl]ethyl}-C-hydroxycarbonimidoyl)butanoic acid	metab_5060	yes	up	1.6459	1.6434	1.5252	0.03829	0.3332
pos_1446	3,4,5-trihydroxy-6-{[7-methoxy-3-(3-methoxyphenyl)-8-methyl-4-oxo-4H-chromen-5-yl]oxy}oxane-2-carboxylic acid	metab_1440	yes	up	1.6902	1.6133	1.5133	0.02935	0.1521
neg_534	15-deoxy-delta-12,14-PGJ2	metab_4123	yes	up	1.8625	1.8015	1.4981	0.01026	0.2279
neg_1170	N-Acetyl-DL-methionine	metab_4757	yes	up	1.9932	1.942	1.4736	0.01816	0.2672
neg_1138	5-Amino-6-(5'-phosphoribitylamino)uracil	metab_4725	yes	up	1.694	1.634	1.4377	0.02792	0.309
neg_3337	6-(5-ethenyl-2,3-dihydroxyphenoxy)-3,4,5-trihydroxyoxane-2-carboxylic acid	metab_6898	yes	up	1.4017	1.3846	1.4214	0.01897	0.2679
pos_2012	L-2-Amino-3-methylenehexanoic acid	metab_1999	yes	up	1.3377	1.3192	1.402	0.000653	0.03105
pos_2686	(-)-Acanthocarpan	metab_2667	yes	up	1.5315	1.4762	1.393	0.02381	0.1369
pos_3057	Gentiopicrin	metab_3037	yes	up	1.3691	1.361	1.3814	0.02137	0.1277
pos_3421	L-Glutamate	metab_3588	yes	up	1.3079	1.2834	1.3795	0.001875	0.04469
pos_3301	2-Hydroxyphenethylamine	metab_3279	yes	up	1.6645	1.6022	1.3777	0.003088	0.04904
pos_1679	P-Tolualdehyde	metab_1670	yes	up	1.6104	1.5706	1.3703	0.0009807	0.03583
neg_3448	Caffeoylmalic acid	metab_7008	yes	up	1.4707	1.4075	1.3483	0.04142	0.338
neg_3486	Methylnoradrenaline	metab_7415	yes	up	1.4532	1.4037	1.3424	0.03853	0.3341
pos_3412	3-Methylbenzaldehyde	metab_3389	yes	up	1.1916	1.2176	1.3382	0.04135	0.184
pos_2882	Erbstatin Analog	metab_2862	yes	up	1.4926	1.4075	1.3306	0.04121	0.1837
neg_3128	3,4',5-Trihydroxy-3',7-dimethoxyflavanone	metab_6690	yes	up	1.4755	1.4341	1.3244	0.01103	0.231
neg_776	Chlorogenic Acid	metab_4365	yes	up	1.5447	1.5177	1.3156	0.007864	0.2042
pos_1501	3-(4-hydroxy-3-methoxyphenyl)-1-(2,4,6-trihydroxyphenyl)propane-1,2-dione	metab_1495	yes	up	1.3827	1.3694	1.3155	0.03816	0.1766
neg_3613	Flumiclorac-pentyl	metab_7171	yes	up	1.7582	1.6924	1.292	0.01262	0.2337
pos_1375	4-methoxy-1-benzofuran-5-carboxylic acid	metab_1369	yes	up	1.2554	1.2361	1.2832	0.0189	0.1191
neg_3470	N-Acetyl gemifloxacin	metab_7030	yes	up	1.4707	1.4136	1.2609	0.03402	0.3258
pos_2227	Alpha-Methylstyrene	metab_2214	yes	up	1.5848	1.5637	1.2382	0.0004929	0.02673
neg_369	Tolmetin glucuronide	metab_3960	yes	up	1.3109	1.2727	1.2356	0.02233	0.2786
pos_1216	L-Pyridosine	metab_1212	yes	up	1.1769	1.1217	1.2342	0.02344	0.1356
neg_1360	6-{[2-(3,4-dihydroxyphenyl)-7-methoxy-4-oxo-8-[3,4,5-trihydroxy-6-(hydroxymethyl)oxan-2-yl]-4H-chromen-5-yl]oxy}-3,4,5-trihydroxyoxane-2-carboxylic acid	metab_4944	yes	up	1.4856	1.4478	1.232	0.001724	0.1149
neg_791	L-cis-Cyclo(aspartylphenylalanyl)	metab_4380	yes	up	1.2189	1.1821	1.2317	0.01369	0.2388
neg_2928	Vanilloloside	metab_6493	yes	up	1.2676	1.2165	1.2259	0.02909	0.3091
pos_196	M-Coumaric acid	metab_194	yes	up	1.3244	1.2753	1.2221	0.04947	0.2025
neg_3362	Mevalonic acid	metab_6923	yes	up	1.1763	1.1523	1.2197	0.04351	0.3417
pos_2160	2-Propenyl cyclohexanepentanoate	metab_2147	yes	up	1.1352	1.1311	1.201	0.002569	0.04737
neg_2868	6-(3,4-dihydroxyphenyl)-8,13-dihydroxy-12-(4-hydroxy-3-methoxyphenyl)-3,11-dioxatricyclo[8.4.0.0?,?]tetradeca-1(10),2(7),8-trien-4-one	metab_6433	yes	up	1.1796	1.1359	1.2007	0.01966	0.2679
pos_1750	5-Aminopentanal	metab_1741	yes	up	1.1667	1.165	1.1912	0.03125	0.1577
pos_3439	(E)-2-Penten-1-ol	metab_3415	yes	up	1.3762	1.3376	1.1612	0.009587	0.08038
pos_3242	Xi-2,3-Dihydro-3-methylfuran	metab_3220	yes	up	1.0068	0.9808	1.1604	0.01822	0.1158
neg_102	(-)-Epicatechin 7-O-glucuronide	metab_3693	yes	up	1.2422	1.1961	1.1445	0.003747	0.177
neg_3024	16-hydroxy-12-methoxy-5,7,9,21-tetraoxahexacyclo[11.8.0.0?,??.0?,?.0?,?.0??,??]henicosa-1(13),2(10),11,15,17,19-hexaen-14-one	metab_6587	yes	up	1.1495	1.1169	1.1313	0.009147	0.2176
pos_1715	Isobutylpropylamine	metab_1706	yes	up	1.0066	1.0237	1.1312	0.04229	0.1868
neg_3231	4-Hydroxyphenylacetaldehyde	metab_6793	yes	up	1.2362	1.1831	1.1192	0.0289	0.309
pos_2204	Ectocarpen	metab_2191	yes	up	1.1441	1.1231	1.1138	0.002403	0.04737
neg_828	2-(2,5-dihydroxy-4-methoxyphenyl)-5,7-dihydroxy-6,8-dimethoxy-4H-chromen-4-one	metab_4417	yes	up	1.0737	1.0439	1.1057	0.005344	0.1933
pos_1240	2,3-dihydrobenzofuran	metab_1235	yes	up	1.0403	1.0345	1.0789	0.002387	0.04737
pos_1913	2,3-Dimethyl-2-cyclohexen-1-one	metab_1900	yes	up	1.0781	1.0626	1.0609	0.0004025	0.02654
pos_2717	Licorice glycoside C1	metab_2698	yes	down	1.2715	1.238	0.8895	0.02924	0.1519
pos_3214	2-(3,4-dihydroxyphenyl)-3,4-dihydro-2H-1-benzopyran-3,5,6,7-tetrol	metab_3193	yes	down	1.2205	1.1875	0.8854	0.001524	0.04265
neg_3312	NORSTICTIC ACID	metab_6874	yes	down	1.0691	1.0304	0.8785	0.01016	0.2279
neg_3480	5-(2-Methylpropyl)tetrahydro-2-oxo-3-furancarboxylic acid	metab_7040	yes	down	1.1017	1.095	0.8657	0.0296	0.3111
neg_601	(2-{[3-(3,4-dihydroxy-5-methoxyphenyl)prop-2-enoyl]oxy}ethyl)trimethylazanium	metab_4190	yes	down	1.1221	1.1101	0.8656	0.01102	0.231
pos_2449	16beta-16-Hydroxy-3-oxo-1,12-oleanadien-28-oic acid	metab_2433	yes	down	1.0663	1.0392	0.8652	0.009145	0.07871
neg_3152	7-DESHYDROXYPYROGALLIN-4-CARBOXYLIC ACID	metab_6714	yes	down	1.1509	1.112	0.8634	0.03965	0.3341
neg_3154	Persicogenin 3'-glucoside	metab_6716	yes	down	1.2889	1.2591	0.8503	0.04287	0.3414
neg_1337	4'-O-methyl-(-)-epicatechin-3'-O-beta-glucuronide	metab_4924	yes	down	1.4858	1.4461	0.8491	0.009948	0.227
pos_2716	Myristic acid	metab_2697	yes	down	1.3749	1.3193	0.849	0.01024	0.08361
pos_3281	Nicotinuric acid	metab_3259	yes	down	1.2486	1.211	0.8486	0.03153	0.1578
neg_3532	2-(2,4-dihydroxyphenyl)-2-hydroxyacetic acid	metab_7090	yes	down	1.0415	1.0341	0.8397	0.0412	0.338
pos_3123	5-Ethoxy-4,5-dihydro-2(3H)furanone	metab_3103	yes	down	1.223	1.1975	0.8338	0.009208	0.07891
neg_3472	2,4-Dimethylpimelic acid	metab_7032	yes	down	1.3061	1.275	0.8153	0.008721	0.2139
neg_1950	PG(18:0/18:0)	metab_5525	yes	down	1.269	1.2503	0.8139	0.03617	0.3305
pos_3202	Lactodifucotetraose	metab_3181	yes	down	1.2703	1.2112	0.8082	0.02883	0.1508
pos_1651	Sphinganine	metab_1644	yes	down	1.7458	1.6797	0.807	0.00406	0.05442
neg_3543	N-Acetyl-3-hydroxyprocainamide	metab_7101	yes	down	1.2043	1.1802	0.7927	0.009792	0.2257
pos_3272	6-(2-Hydroxyethoxy)-6-oxohexanoic acid	metab_3250	yes	down	1.3632	1.2771	0.7824	0.04462	0.1912
pos_1705	6-{[4,5-dihydroxy-2-(hydroxymethyl)-6-{1,2,6-trihydroxy-3-[hydroxy(3,4,5-trihydroxyoxan-2-yl)methyl]-4-oxocyclohexa-2,5-dien-1-yl}oxan-3-yl]oxy}-3,4,5-trihydroxyoxane-2-carboxylic acid	metab_1696	yes	down	1.4513	1.4127	0.7737	0.007066	0.06898
neg_3275	Butyl (S)-3-hydroxybutyrate glucoside	metab_6837	yes	down	1.4279	1.3967	0.7649	0.01765	0.2625
neg_986	Enalaprilat	metab_7411	yes	down	1.5127	1.4962	0.7558	0.0391	0.3341
neg_2813	Eriojaposide B	metab_6380	yes	down	1.6634	1.635	0.7518	0.02208	0.2786
pos_2653	3,4,5-trihydroxy-6-[4-(3-oxo-3-{2,3,4-trihydroxy-5-[hydroxy(3,4,5-trihydroxyoxan-2-yl)methyl]-6-oxo-3-[3,4,5-trihydroxy-6-(hydroxymethyl)oxan-2-yl]cyclohexa-1,4-dien-1-yl}propyl)phenoxy]oxane-2-carboxylic acid	metab_2634	yes	down	1.0181	1.0452	0.7485	0.02837	0.1499
neg_2768	20-Hydroxy-leukotriene E4	metab_6335	yes	down	1.7015	1.6562	0.7485	0.03091	0.3178
neg_1458	6-{3,5-dihydroxy-2-[3-(4-hydroxy-3-methoxyphenyl)-2-oxopropanoyl]-6-methoxyphenoxy}-3,4,5-trihydroxyoxane-2-carboxylic acid	metab_5036	yes	down	1.5044	1.436	0.7336	0.03272	0.3252
pos_3199	Pantetheine 4'-phosphate	metab_3178	yes	down	1.437	1.3901	0.7198	0.02319	0.135
neg_2339	1,2,3-Tris(1-ethoxyethoxy)propane	metab_5912	yes	down	1.4541	1.4175	0.7037	0.03164	0.3185
neg_1335	N-Feruloylglycyl-L-phenylalanine	metab_4922	yes	down	1.8074	1.7544	0.7005	0.002569	0.1534
neg_1126	2-oxo-3-[4-(sulfooxy)phenyl]propanoic acid	metab_4713	yes	down	1.6922	1.634	0.668	0.01138	0.231
neg_1901	2-Oleoylglycerophosphocholine	metab_5476	yes	down	1.671	1.6353	0.6459	0.04187	0.338
pos_3403	5'-O-beta-D-Glucosylpyridoxine	metab_3380	yes	down	1.8578	1.8204	0.6015	0.001419	0.04178
neg_1417	2-Ethyl-2-Hydroxybutyric acid	metab_4999	yes	down	1.9758	1.9148	0.5959	0.03998	0.3341
neg_1866	Goyaglycoside a	metab_5441	yes	down	1.8681	1.8072	0.5905	0.01184	0.2319
pos_1362	Lippioside I	metab_1356	yes	down	1.7199	1.664	0.5603	0.02259	0.1329
neg_3274	{4-[(E)-2-(2,3,5-trihydroxyphenyl)ethenyl]phenyl}oxidanesulfonic acid	metab_6836	yes	down	1.6083	1.5744	0.5564	0.02529	0.2974
pos_2543	Estriol-3-glucuronide	metab_2525	yes	down	1.5644	1.497	0.5411	0.01461	0.1004
pos_1278	Gnaphaliin	metab_1273	yes	down	1.7194	1.72	0.5347	0.04084	0.1827
pos_1569	Canescein	metab_1563	yes	down	2.0159	1.9433	0.4983	0.006769	0.06836
neg_3641	3-Iodopropanoic acid	metab_7199	yes	down	2.1109	2.0534	0.4894	5.536e-05	0.02715
pos_1430	3-b-Galactopyranosyl glucose	metab_1424	yes	down	1.9531	1.8973	0.4868	0.01687	0.1109
pos_2729	6''-Malonylastragalin	metab_2710	yes	down	2.0716	2.0754	0.4778	0.01166	0.08992
pos_3228	3,4,5-trihydroxy-6-(2-{9-hydroxy-2-oxo-2H,8H,9H-furo[2,3-h]chromen-8-yl}-2-[(3-methylbut-2-enoyl)oxy]propoxy)oxane-2-carboxylic acid	metab_3206	yes	down	1.8562	1.7813	0.4588	0.02464	0.1395
pos_2598	(Z)-3-Nonen-1-ol	metab_2579	yes	down	2.0349	2.0049	0.441	0.02771	0.1473
neg_2783	Physalolactone C	metab_6350	yes	down	2.3114	2.294	0.4352	0.00853	0.2112
pos_1283	8-(1-hydroxy-2-{[(2E)-3-(4-hydroxyphenyl)prop-2-enoyl]oxy}propan-2-yl)-2-oxo-2H,8H,9H-furo[2,3-h]chromen-9-yl 3-methylbut-2-enoate	metab_1278	yes	down	2.3429	2.287	0.3872	0.001916	0.04469
neg_351	(1x,2x)-Guaiacylglycerol 3-glucoside	metab_3942	yes	down	2.094	2.051	0.3304	0.03435	0.3258
pos_2682	Isopentyl gentiobioside	metab_2663	yes	down	2.4155	2.4462	0.216	0.009905	0.08205
neg_1844	8,15-Isopimaradien-18-oic acid	metab_5419	yes	down	1.6447	1.5917	0.0145	0.04624	0.3474
