# Supplementary material for: Integrated transcriptome and metabolomics analyses revealed key functional genes in Canna indica under Cr stress
Source: Sci Rep. 2024 Jun 18;14:14090. doi: 10.1038/s41598-024-64877-w (PMC11189463; doi:10.1038/s41598-024-64877-w)
Supplement: Supplementary file 1 — Supplementary Tables. [file 41598_2024_64877_MOESM1_ESM.zip › 10-The KEGG pathways of DEGs enrichment degree.docx.xlsx]

## Sheet: Cr0_vs_Cr7
Table S10 The KEGG pathways of DEGs enrichment degree
Num	Pathway id	First Category	Description	Database	Ratio_in_study	Ratio_in_pop	Pvalue_uncorrected	Pvalue_corrected	regulated
12	map00500	Metabolism	Starch and sucrose metabolism	KEGG PATHWAY	12/181	326/19352	5.98659e-05	0.00117736	up
10	map00052	Metabolism	Galactose metabolism	KEGG PATHWAY	10/181	136/19352	6.14e-07	3.6226e-05	up
9	map00520	Metabolism	Amino sugar and nucleotide sugar metabolism	KEGG PATHWAY	9/181	334/19352	0.0042974	0.0633866	up
5	map00480	Metabolism	Glutathione metabolism	KEGG PATHWAY	5/181	223/19352	0.0587539	0.346648	up
5	map01240	Metabolism	Biosynthesis of cofactors	KEGG PATHWAY	5/181	563/19352	0.608912	0.855376	up
4	map00053	Metabolism	Ascorbate and aldarate metabolism	KEGG PATHWAY	4/181	135/19352	0.0381129	0.281083	up
4	map00230	Metabolism	Purine metabolism	KEGG PATHWAY	4/181	246/19352	0.199224	0.783614	up
4	map00010	Metabolism	Glycolysis / Gluconeogenesis	KEGG PATHWAY	4/181	358/19352	0.431383	0.978907	up
3	map00740	Metabolism	Riboflavin metabolism	KEGG PATHWAY	3/181	47/19352	0.00965043	0.113875	up
3	map00906	Metabolism	Carotenoid biosynthesis	KEGG PATHWAY	3/181	84/19352	0.0442072	0.289803	up
3	map00561	Metabolism	Glycerolipid metabolism	KEGG PATHWAY	3/181	155/19352	0.177442	0.747791	up
2	map00524	Metabolism	Neomycin, kanamycin and gentamicin biosynthesis	KEGG PATHWAY	2/181	33/19352	0.038002	0.320303	up
2	map00030	Metabolism	Pentose phosphate pathway	KEGG PATHWAY	2/181	127/19352	0.333503	0.819862	up
2	map00330	Metabolism	Arginine and proline metabolism	KEGG PATHWAY	2/181	125/19352	0.326663	0.87605	up
2	map00940	Metabolism	Phenylpropanoid biosynthesis	KEGG PATHWAY	2/181	302/19352	0.776908	0.881492	up
2	map00710	Metabolism	Carbon fixation in photosynthetic organisms	KEGG PATHWAY	2/181	204/19352	0.571088	0.88669	up
2	map00620	Metabolism	Pyruvate metabolism	KEGG PATHWAY	2/181	271/19352	0.723358	0.908046	up
2	map00270	Metabolism	Cysteine and methionine metabolism	KEGG PATHWAY	2/181	267/19352	0.715715	0.917982	up
2	map00190	Metabolism	Oxidative phosphorylation	KEGG PATHWAY	2/181	380/19352	0.873492	0.920286	up
2	map00051	Metabolism	Fructose and mannose metabolism	KEGG PATHWAY	2/181	160/19352	0.44246	0.932327	up
2	map00280	Metabolism	Valine, leucine and isoleucine degradation	KEGG PATHWAY	2/181	122/19352	0.316369	0.98241	up
1	map00942	Metabolism	Anthocyanin biosynthesis	KEGG PATHWAY	1/181	2/19352	0.0186191	0.183088	up
1	map00603	Metabolism	Glycosphingolipid biosynthesis - globo and isoglobo series	KEGG PATHWAY	1/181	11/19352	0.0982288	0.445808	up
1	map00730	Metabolism	Thiamine metabolism	KEGG PATHWAY	1/181	43/19352	0.332699	0.853446	up
1	map00945	Metabolism	Stilbenoid, diarylheptanoid and gingerol biosynthesis	KEGG PATHWAY	1/181	28/19352	0.23149	0.85362	up
1	map00960	Metabolism	Tropane, piperidine and pyridine alkaloid biosynthesis	KEGG PATHWAY	1/181	50/19352	0.37528	0.88566	up
1	map00040	Metabolism	Pentose and glucuronate interconversions	KEGG PATHWAY	1/181	98/19352	0.602769	0.889085	up
1	map00410	Metabolism	beta-Alanine metabolism	KEGG PATHWAY	1/181	98/19352	0.602769	0.889085	up
1	map00020	Metabolism	Citrate cycle (TCA cycle)	KEGG PATHWAY	1/181	158/19352	0.774812	0.896351	up
1	map00780	Metabolism	Biotin metabolism	KEGG PATHWAY	1/181	32/19352	0.259884	0.901949	up
1	map00061	Metabolism	Fatty acid biosynthesis	KEGG PATHWAY	1/181	85/19352	0.550894	0.902854	up
1	map00240	Metabolism	Pyrimidine metabolism	KEGG PATHWAY	1/181	141/19352	0.735476	0.904023	up
1	map00600	Metabolism	Sphingolipid metabolism	KEGG PATHWAY	1/181	89/19352	0.567535	0.904988	up
1	map00250	Metabolism	Alanine, aspartate and glutamate metabolism	KEGG PATHWAY	1/181	148/19352	0.752439	0.905998	up
1	map00510	Metabolism	N-Glycan biosynthesis	KEGG PATHWAY	1/181	79/19352	0.524731	0.910563	up
1	map00562	Metabolism	Inositol phosphate metabolism	KEGG PATHWAY	1/181	157/19352	0.772668	0.911748	up
1	map00511	Metabolism	Other glycan degradation	KEGG PATHWAY	1/181	42/19352	0.326385	0.916987	up
1	map00900	Metabolism	Terpenoid backbone biosynthesis	KEGG PATHWAY	1/181	78/19352	0.520226	0.9301	up
1	map00564	Metabolism	Glycerophospholipid metabolism	KEGG PATHWAY	1/181	214/19352	0.867632	0.930733	up
1	map00910	Metabolism	Nitrogen metabolism	KEGG PATHWAY	1/181	76/19352	0.511087	0.942316	up
1	map00904	Metabolism	Diterpenoid biosynthesis	KEGG PATHWAY	1/181	60/19352	0.431463	0.942826	up
1	map00860	Metabolism	Porphyrin and chlorophyll metabolism	KEGG PATHWAY	1/181	70/19352	0.482618	0.94915	up
1	map00640	Metabolism	Propanoate metabolism	KEGG PATHWAY	1/181	131/19352	0.70922	0.950999	up
1	map00310	Metabolism	Lysine degradation	KEGG PATHWAY	1/181	67/19352	0.467772	0.951675	up
15	map04141	Genetic Information Processing	Protein processing in endoplasmic reticulum	KEGG PATHWAY	15/181	478/19352	4.54143e-05	0.00133972	up
4	map03040	Genetic Information Processing	Spliceosome	KEGG PATHWAY	4/181	307/19352	0.323589	0.954588	up
2	map03010	Genetic Information Processing	Ribosome	KEGG PATHWAY	2/181	1120/19352	0.999761	0.999761	up
1	map03440	Genetic Information Processing	Homologous recombination	KEGG PATHWAY	1/181	93/19352	0.583563	0.882826	up
1	map03008	Genetic Information Processing	Ribosome biogenesis in eukaryotes	KEGG PATHWAY	1/181	221/19352	0.876152	0.906894	up
1	map03013	Genetic Information Processing	Nucleocytoplasmic transport	KEGG PATHWAY	1/181	276/19352	0.926633	0.942609	up
1	map03020	Genetic Information Processing	RNA polymerase	KEGG PATHWAY	1/181	131/19352	0.70922	0.950999	up
6	map04016	Environmental Information Processing	MAPK signaling pathway - plant	KEGG PATHWAY	6/181	333/19352	0.0931626	0.45805	up
6	map04075	Environmental Information Processing	Plant hormone signal transduction	KEGG PATHWAY	6/181	489/19352	0.308371	1	up
2	map04070	Environmental Information Processing	Phosphatidylinositol signaling system	KEGG PATHWAY	2/181	193/19352	0.541003	0.911976	up
1	map02010	Environmental Information Processing	ABC transporters	KEGG PATHWAY	1/181	100/19352	0.610203	0.837255	up
3	map04144	Cellular Processes	Endocytosis	KEGG PATHWAY	3/181	455/19352	0.8018	0.89257	up
1	map04146	Cellular Processes	Peroxisome	KEGG PATHWAY	1/181	206/19352	0.85718	0.936548	up
6	map00500	Metabolism	Starch and sucrose metabolism	KEGG PATHWAY	6/215	326/19352	0.156182	0.780908	down
6	map00010	Metabolism	Glycolysis / Gluconeogenesis	KEGG PATHWAY	6/215	358/19352	0.208935	0.783508	down
5	map00350	Metabolism	Tyrosine metabolism	KEGG PATHWAY	5/215	136/19352	0.0180235	0.270352	down
5	map00620	Metabolism	Pyruvate metabolism	KEGG PATHWAY	5/215	271/19352	0.18442	0.790371	down
5	map00520	Metabolism	Amino sugar and nucleotide sugar metabolism	KEGG PATHWAY	5/215	334/19352	0.314022	0.856424	down
4	map00052	Metabolism	Galactose metabolism	KEGG PATHWAY	4/215	136/19352	0.0653009	0.435339	down
4	map00051	Metabolism	Fructose and mannose metabolism	KEGG PATHWAY	4/215	160/19352	0.103241	0.563132	down
4	map01240	Metabolism	Biosynthesis of cofactors	KEGG PATHWAY	4/215	563/19352	0.875277	0.990879	down
3	map00790	Metabolism	Folate biosynthesis	KEGG PATHWAY	3/215	73/19352	0.0477199	0.409027	down
3	map00860	Metabolism	Porphyrin and chlorophyll metabolism	KEGG PATHWAY	3/215	70/19352	0.043012	0.43012	down
3	map00592	Metabolism	alpha-Linolenic acid metabolism	KEGG PATHWAY	3/215	123/19352	0.157132	0.725225	down
3	map00071	Metabolism	Fatty acid degradation	KEGG PATHWAY	3/215	158/19352	0.25681	0.856034	down
3	map00940	Metabolism	Phenylpropanoid biosynthesis	KEGG PATHWAY	3/215	302/19352	0.655114	0.893338	down
2	map00905	Metabolism	Brassinosteroid biosynthesis	KEGG PATHWAY	2/215	25/19352	0.0311673	0.374008	down
2	map00524	Metabolism	Neomycin, kanamycin and gentamicin biosynthesis	KEGG PATHWAY	2/215	33/19352	0.0517889	0.388417	down
2	map00740	Metabolism	Riboflavin metabolism	KEGG PATHWAY	2/215	47/19352	0.0959806	0.575884	down
2	map00910	Metabolism	Nitrogen metabolism	KEGG PATHWAY	2/215	76/19352	0.206792	0.827169	down
2	map00220	Metabolism	Arginine biosynthesis	KEGG PATHWAY	2/215	93/19352	0.276546	0.829638	down
2	map00630	Metabolism	Glyoxylate and dicarboxylate metabolism	KEGG PATHWAY	2/215	206/19352	0.669784	0.83723	down
2	map00564	Metabolism	Glycerophospholipid metabolism	KEGG PATHWAY	2/215	214/19352	0.690014	0.844915	down
2	map00040	Metabolism	Pentose and glucuronate interconversions	KEGG PATHWAY	2/215	98/19352	0.29711	0.848885	down
2	map00710	Metabolism	Carbon fixation in photosynthetic organisms	KEGG PATHWAY	2/215	204/19352	0.664563	0.886085	down
2	map00020	Metabolism	Citrate cycle (TCA cycle)	KEGG PATHWAY	2/215	158/19352	0.525966	0.928175	down
2	map00250	Metabolism	Alanine, aspartate and glutamate metabolism	KEGG PATHWAY	2/215	148/19352	0.491171	0.982342	down
2	map00053	Metabolism	Ascorbate and aldarate metabolism	KEGG PATHWAY	2/215	135/19352	0.443633	0.985851	down
2	map00260	Metabolism	Glycine, serine and threonine metabolism	KEGG PATHWAY	2/215	144/19352	0.476813	1	down
1	map00945	Metabolism	Stilbenoid, diarylheptanoid and gingerol biosynthesis	KEGG PATHWAY	1/215	28/19352	0.268779	0.848776	down
1	map00565	Metabolism	Ether lipid metabolism	KEGG PATHWAY	1/215	80/19352	0.591642	0.865817	down
1	map00410	Metabolism	beta-Alanine metabolism	KEGG PATHWAY	1/215	98/19352	0.666342	0.869142	down
1	map00400	Metabolism	Phenylalanine, tyrosine and tryptophan biosynthesis	KEGG PATHWAY	1/215	98/19352	0.666342	0.869142	down
1	map00950	Metabolism	Isoquinoline alkaloid biosynthesis	KEGG PATHWAY	1/215	75/19352	0.568085	0.873976	down
1	map00061	Metabolism	Fatty acid biosynthesis	KEGG PATHWAY	1/215	85/19352	0.61392	0.877028	down
1	map00600	Metabolism	Sphingolipid metabolism	KEGG PATHWAY	1/215	89/19352	0.630868	0.880281	down
1	map00360	Metabolism	Phenylalanine metabolism	KEGG PATHWAY	1/215	67/19352	0.527548	0.904369	down
1	map00030	Metabolism	Pentose phosphate pathway	KEGG PATHWAY	1/215	127/19352	0.759137	0.910964	down
1	map01040	Metabolism	Biosynthesis of unsaturated fatty acids	KEGG PATHWAY	1/215	63/19352	0.505882	0.948529	down
1	map00562	Metabolism	Inositol phosphate metabolism	KEGG PATHWAY	1/215	157/19352	0.828157	0.955566	down
1	map00513	Metabolism	Various types of N-glycan biosynthesis	KEGG PATHWAY	1/215	62/19352	0.500313	0.968347	down
1	map00908	Metabolism	Zeatin biosynthesis	KEGG PATHWAY	1/215	50/19352	0.428402	1	down
1	map00960	Metabolism	Tropane, piperidine and pyridine alkaloid biosynthesis	KEGG PATHWAY	1/215	50/19352	0.428402	1	down
1	map00941	Metabolism	Flavonoid biosynthesis	KEGG PATHWAY	1/215	50/19352	0.428402	1	down
1	map00904	Metabolism	Diterpenoid biosynthesis	KEGG PATHWAY	1/215	60/19352	0.488986	1	down
1	map00230	Metabolism	Purine metabolism	KEGG PATHWAY	1/215	246/19352	0.937086	1	down
1	map00270	Metabolism	Cysteine and methionine metabolism	KEGG PATHWAY	1/215	267/19352	0.9504	1	down
1	map00190	Metabolism	Oxidative phosphorylation	KEGG PATHWAY	1/215	380/19352	0.986265	1	down
4	map04120	Genetic Information Processing	Ubiquitin mediated proteolysis	KEGG PATHWAY	4/215	359/19352	0.567162	0.895519	down
3	map00970	Genetic Information Processing	Aminoacyl-tRNA biosynthesis	KEGG PATHWAY	3/215	145/19352	0.218512	0.771219	down
1	map03022	Genetic Information Processing	Basal transcription factors	KEGG PATHWAY	1/215	73/19352	0.558287	0.905331	down
1	map03020	Genetic Information Processing	RNA polymerase	KEGG PATHWAY	1/215	131/19352	0.769733	0.905568	down
1	map04130	Genetic Information Processing	SNARE interactions in vesicular transport	KEGG PATHWAY	1/215	65/19352	0.516836	0.939702	down
1	map03010	Genetic Information Processing	Ribosome	KEGG PATHWAY	1/215	1120/19352	0.999997	0.999997	down
1	map03008	Genetic Information Processing	Ribosome biogenesis in eukaryotes	KEGG PATHWAY	1/215	221/19352	0.91653	1	down
19	map04075	Environmental Information Processing	Plant hormone signal transduction	KEGG PATHWAY	19/215	489/19352	2.45205e-06	7.35616e-05	down
17	map04016	Environmental Information Processing	MAPK signaling pathway - plant	KEGG PATHWAY	17/215	333/19352	2.04799e-07	1.22879e-05	down
3	map04070	Environmental Information Processing	Phosphatidylinositol signaling system	KEGG PATHWAY	3/215	193/19352	0.362689	0.946146	down
2	map04144	Cellular Processes	Endocytosis	KEGG PATHWAY	2/215	455/19352	0.963626	0.996854	down
1	map04136	Cellular Processes	Autophagy - other	KEGG PATHWAY	1/215	76/19352	0.572902	0.859353	down
1	map04145	Cellular Processes	Phagosome	KEGG PATHWAY	1/215	286/19352	0.96001	1	down

## Sheet: Cr0_vs_Cr14
Table S12 The KEGG pathways of DEGs enrichment degree
Num	Pathway id	First Category	Description	Database	Ratio_in_study	Ratio_in_pop	Pvalue_uncorrected	Pvalue_corrected	regulated
47	map00520	Metabolism	Amino sugar and nucleotide sugar metabolism	KEGG PATHWAY	47/929	334/19352	3.40817e-11	1.70408e-09	up
46	map00940	Metabolism	Phenylpropanoid biosynthesis	KEGG PATHWAY	46/929	302/19352	3.40961e-12	3.40961e-10	up
29	map01240	Metabolism	Biosynthesis of cofactors	KEGG PATHWAY	29/929	563/19352	0.374289	0.891164	up
23	map00500	Metabolism	Starch and sucrose metabolism	KEGG PATHWAY	23/929	326/19352	0.042549	0.250288	up
19	map00270	Metabolism	Cysteine and methionine metabolism	KEGG PATHWAY	19/929	267/19352	0.0568888	0.284444	up
17	map00592	Metabolism	alpha-Linolenic acid metabolism	KEGG PATHWAY	17/929	123/19352	8.14869e-05	0.00135811	up
16	map00400	Metabolism	Phenylalanine, tyrosine and tryptophan biosynthesis	KEGG PATHWAY	16/929	98/19352	1.63659e-05	0.000409147	up
16	map00053	Metabolism	Ascorbate and aldarate metabolism	KEGG PATHWAY	16/929	135/19352	0.000761775	0.0108825	up
15	map00950	Metabolism	Isoquinoline alkaloid biosynthesis	KEGG PATHWAY	15/929	75/19352	2.26305e-06	7.54349e-05	up
15	map00350	Metabolism	Tyrosine metabolism	KEGG PATHWAY	15/929	136/19352	0.00226605	0.0251783	up
15	map00010	Metabolism	Glycolysis / Gluconeogenesis	KEGG PATHWAY	15/929	358/19352	0.74216	1	up
13	map00380	Metabolism	Tryptophan metabolism	KEGG PATHWAY	13/929	113/19352	0.00299471	0.0272246	up
13	map00240	Metabolism	Pyrimidine metabolism	KEGG PATHWAY	13/929	141/19352	0.0182452	0.130323	up
13	map00710	Metabolism	Carbon fixation in photosynthetic organisms	KEGG PATHWAY	13/929	204/19352	0.183176	0.6542	up
12	map00480	Metabolism	Glutathione metabolism	KEGG PATHWAY	12/929	223/19352	0.384446	0.89406	up
11	map00620	Metabolism	Pyruvate metabolism	KEGG PATHWAY	11/929	271/19352	0.757289	1	up
10	map00040	Metabolism	Pentose and glucuronate interconversions	KEGG PATHWAY	10/929	98/19352	0.0191637	0.127758	up
10	map00630	Metabolism	Glyoxylate and dicarboxylate metabolism	KEGG PATHWAY	10/929	206/19352	0.531478	1	up
9	map00760	Metabolism	Nicotinate and nicotinamide metabolism	KEGG PATHWAY	9/929	59/19352	0.00188642	0.0235802	up
9	map00250	Metabolism	Alanine, aspartate and glutamate metabolism	KEGG PATHWAY	9/929	148/19352	0.281206	0.852139	up
9	map00051	Metabolism	Fructose and mannose metabolism	KEGG PATHWAY	9/929	160/19352	0.361652	0.904131	up
9	map00562	Metabolism	Inositol phosphate metabolism	KEGG PATHWAY	9/929	157/19352	0.341187	0.922128	up
9	map00564	Metabolism	Glycerophospholipid metabolism	KEGG PATHWAY	9/929	214/19352	0.70438	1	up
9	map00190	Metabolism	Oxidative phosphorylation	KEGG PATHWAY	9/929	380/19352	0.995071	1	up
8	map00360	Metabolism	Phenylalanine metabolism	KEGG PATHWAY	8/929	67/19352	0.0145744	0.112111	up
8	map00600	Metabolism	Sphingolipid metabolism	KEGG PATHWAY	8/929	89/19352	0.0637768	0.303699	up
8	map00130	Metabolism	Ubiquinone and other terpenoid-quinone biosynthesis	KEGG PATHWAY	8/929	99/19352	0.103073	0.42947	up
8	map00260	Metabolism	Glycine, serine and threonine metabolism	KEGG PATHWAY	8/929	144/19352	0.38786	0.861911	up
8	map00230	Metabolism	Purine metabolism	KEGG PATHWAY	8/929	246/19352	0.90875	1	up
7	map00910	Metabolism	Nitrogen metabolism	KEGG PATHWAY	7/929	76/19352	0.0720061	0.3273	up
7	map00030	Metabolism	Pentose phosphate pathway	KEGG PATHWAY	7/929	127/19352	0.409603	0.85334	up
7	map00280	Metabolism	Valine, leucine and isoleucine degradation	KEGG PATHWAY	7/929	122/19352	0.369981	0.902391	up
7	map00052	Metabolism	Galactose metabolism	KEGG PATHWAY	7/929	136/19352	0.480307	0.941779	up
6	map00410	Metabolism	beta-Alanine metabolism	KEGG PATHWAY	6/929	98/19352	0.330876	0.9191	up
6	map00640	Metabolism	Propanoate metabolism	KEGG PATHWAY	6/929	131/19352	0.605008	1	up
6	map00020	Metabolism	Citrate cycle (TCA cycle)	KEGG PATHWAY	6/929	158/19352	0.775574	1	up
6	map00071	Metabolism	Fatty acid degradation	KEGG PATHWAY	6/929	158/19352	0.775574	1	up
5	map00511	Metabolism	Other glycan degradation	KEGG PATHWAY	5/929	42/19352	0.0494629	0.260331	up
5	map00900	Metabolism	Terpenoid backbone biosynthesis	KEGG PATHWAY	5/929	78/19352	0.319975	0.941102	up
5	map00561	Metabolism	Glycerolipid metabolism	KEGG PATHWAY	5/929	155/19352	0.870857	1	up
4	map00945	Metabolism	Stilbenoid, diarylheptanoid and gingerol biosynthesis	KEGG PATHWAY	4/929	28/19352	0.0431955	0.239975	up
4	map00591	Metabolism	Linoleic acid metabolism	KEGG PATHWAY	4/929	38/19352	0.107633	0.430531	up
4	map00941	Metabolism	Flavonoid biosynthesis	KEGG PATHWAY	4/929	50/19352	0.217983	0.726611	up
4	map00650	Metabolism	Butanoate metabolism	KEGG PATHWAY	4/929	54/19352	0.259924	0.838464	up
4	map01040	Metabolism	Biosynthesis of unsaturated fatty acids	KEGG PATHWAY	4/929	63/19352	0.358303	0.918725	up
4	map00904	Metabolism	Diterpenoid biosynthesis	KEGG PATHWAY	4/929	60/19352	0.325204	0.929155	up
4	map00460	Metabolism	Cyanoamino acid metabolism	KEGG PATHWAY	4/929	76/19352	0.498643	0.958928	up
4	map00061	Metabolism	Fatty acid biosynthesis	KEGG PATHWAY	4/929	85/19352	0.587631	1	up
4	map00330	Metabolism	Arginine and proline metabolism	KEGG PATHWAY	4/929	125/19352	0.856228	1	up
3	map00909	Metabolism	Sesquiterpenoid and triterpenoid biosynthesis	KEGG PATHWAY	3/929	11/19352	0.0136189	0.113491	up
3	map00531	Metabolism	Glycosaminoglycan degradation	KEGG PATHWAY	3/929	28/19352	0.149141	0.552375	up
3	map00780	Metabolism	Biotin metabolism	KEGG PATHWAY	3/929	32/19352	0.197179	0.679927	up
3	map00590	Metabolism	Arachidonic acid metabolism	KEGG PATHWAY	3/929	47/19352	0.39405	0.85663	up
3	map00740	Metabolism	Riboflavin metabolism	KEGG PATHWAY	3/929	47/19352	0.39405	0.85663	up
3	map00908	Metabolism	Zeatin biosynthesis	KEGG PATHWAY	3/929	50/19352	0.43304	0.883756	up
3	map00770	Metabolism	Pantothenate and CoA biosynthesis	KEGG PATHWAY	3/929	61/19352	0.566133	1	up
3	map00565	Metabolism	Ether lipid metabolism	KEGG PATHWAY	3/929	80/19352	0.745319	1	up
2	map00965	Metabolism	Betalain biosynthesis	KEGG PATHWAY	2/929	6/19352	0.0303523	0.189702	up
2	map00430	Metabolism	Taurine and hypotaurine metabolism	KEGG PATHWAY	2/929	21/19352	0.267218	0.835057	up
2	map00290	Metabolism	Valine, leucine and isoleucine biosynthesis	KEGG PATHWAY	2/929	31/19352	0.442354	0.884708	up
2	map00100	Metabolism	Steroid biosynthesis	KEGG PATHWAY	2/929	41/19352	0.592149	1	up
2	map00073	Metabolism	Cutin, suberine and wax biosynthesis	KEGG PATHWAY	2/929	41/19352	0.592149	1	up
2	map00670	Metabolism	One carbon pool by folate	KEGG PATHWAY	2/929	41/19352	0.592149	1	up
2	map00730	Metabolism	Thiamine metabolism	KEGG PATHWAY	2/929	43/19352	0.61826	1	up
2	map00062	Metabolism	Fatty acid elongation	KEGG PATHWAY	2/929	52/19352	0.719889	1	up
2	map00310	Metabolism	Lysine degradation	KEGG PATHWAY	2/929	67/19352	0.838365	1	up
2	map00860	Metabolism	Porphyrin and chlorophyll metabolism	KEGG PATHWAY	2/929	70/19352	0.855779	1	up
2	map00906	Metabolism	Carotenoid biosynthesis	KEGG PATHWAY	2/929	84/19352	0.916457	1	up
2	map00220	Metabolism	Arginine biosynthesis	KEGG PATHWAY	2/929	93/19352	0.941786	1	up
1	map00942	Metabolism	Anthocyanin biosynthesis	KEGG PATHWAY	1/929	2/19352	0.0937086	0.407429	up
1	map00523	Metabolism	Polyketide sugar unit biosynthesis	KEGG PATHWAY	1/929	3/19352	0.13722	0.527769	up
1	map00966	Metabolism	Glucosinolate biosynthesis	KEGG PATHWAY	1/929	9/19352	0.357801	0.941581	up
1	map00905	Metabolism	Brassinosteroid biosynthesis	KEGG PATHWAY	1/929	25/19352	0.707906	1	up
1	map00196	Metabolism	Photosynthesis - antenna proteins	KEGG PATHWAY	1/929	33/19352	0.803057	1	up
1	map00340	Metabolism	Histidine metabolism	KEGG PATHWAY	1/929	38/19352	0.846073	1	up
1	map00960	Metabolism	Tropane, piperidine and pyridine alkaloid biosynthesis	KEGG PATHWAY	1/929	50/19352	0.91482	1	up
1	map00513	Metabolism	Various types of N-glycan biosynthesis	KEGG PATHWAY	1/929	62/19352	0.952881	1	up
1	map00790	Metabolism	Folate biosynthesis	KEGG PATHWAY	1/929	73/19352	0.972626	1	up
1	map00510	Metabolism	N-Glycan biosynthesis	KEGG PATHWAY	1/929	79/19352	0.979647	1	up
1	map00920	Metabolism	Sulfur metabolism	KEGG PATHWAY	1/929	90/19352	0.988182	1	up
17	map03010	Genetic Information Processing	Ribosome	KEGG PATHWAY	17/929	1120/19352	1	1	up
16	map04141	Genetic Information Processing	Protein processing in endoplasmic reticulum	KEGG PATHWAY	16/929	478/19352	0.952947	1	up
5	map03020	Genetic Information Processing	RNA polymerase	KEGG PATHWAY	5/929	131/19352	0.759466	1	up
4	map03018	Genetic Information Processing	RNA degradation	KEGG PATHWAY	4/929	227/19352	0.995583	1	up
4	map03040	Genetic Information Processing	Spliceosome	KEGG PATHWAY	4/929	307/19352	0.999809	1	up
3	map03060	Genetic Information Processing	Protein export	KEGG PATHWAY	3/929	92/19352	0.824423	1	up
3	map03013	Genetic Information Processing	Nucleocytoplasmic transport	KEGG PATHWAY	3/929	276/19352	0.999869	1	up
1	map04130	Genetic Information Processing	SNARE interactions in vesicular transport	KEGG PATHWAY	1/929	65/19352	0.959367	1	up
1	map03420	Genetic Information Processing	Nucleotide excision repair	KEGG PATHWAY	1/929	109/19352	0.995382	1	up
1	map03015	Genetic Information Processing	mRNA surveillance pathway	KEGG PATHWAY	1/929	257/19352	0.999997	1	up
44	map04075	Environmental Information Processing	Plant hormone signal transduction	KEGG PATHWAY	44/929	489/19352	4.92329e-05	0.000984659	up
28	map04016	Environmental Information Processing	MAPK signaling pathway - plant	KEGG PATHWAY	28/929	333/19352	0.00296854	0.0296854	up
9	map04070	Environmental Information Processing	Phosphatidylinositol signaling system	KEGG PATHWAY	9/929	193/19352	0.5835	1	up
2	map02010	Environmental Information Processing	ABC transporters	KEGG PATHWAY	2/929	100/19352	0.956247	1	up
12	map04144	Cellular Processes	Endocytosis	KEGG PATHWAY	12/929	455/19352	0.993314	1	up
8	map04146	Cellular Processes	Peroxisome	KEGG PATHWAY	8/929	206/19352	0.77766	1	up
8	map04145	Cellular Processes	Phagosome	KEGG PATHWAY	8/929	286/19352	0.967472	1	up
23	map00500	Metabolism	Starch and sucrose metabolism	KEGG PATHWAY	23/888	326/19352	0.0275828	0.295136	down
20	map01240	Metabolism	Biosynthesis of cofactors	KEGG PATHWAY	20/888	563/19352	0.906362	1	down
17	map00520	Metabolism	Amino sugar and nucleotide sugar metabolism	KEGG PATHWAY	17/888	334/19352	0.365288	1	down
10	map00906	Metabolism	Carotenoid biosynthesis	KEGG PATHWAY	10/888	84/19352	0.00502679	0.0672333	down
9	map00860	Metabolism	Porphyrin and chlorophyll metabolism	KEGG PATHWAY	9/888	70/19352	0.0045741	0.0699184	down
9	map00195	Metabolism	Photosynthesis	KEGG PATHWAY	9/888	117/19352	0.08926	0.734679	down
9	map00250	Metabolism	Alanine, aspartate and glutamate metabolism	KEGG PATHWAY	9/888	148/19352	0.239865	1	down
9	map00561	Metabolism	Glycerolipid metabolism	KEGG PATHWAY	9/888	155/19352	0.282358	1	down
9	map00051	Metabolism	Fructose and mannose metabolism	KEGG PATHWAY	9/888	160/19352	0.313891	1	down
9	map00480	Metabolism	Glutathione metabolism	KEGG PATHWAY	9/888	223/19352	0.699789	1	down
9	map00270	Metabolism	Cysteine and methionine metabolism	KEGG PATHWAY	9/888	267/19352	0.868489	1	down
8	map00904	Metabolism	Diterpenoid biosynthesis	KEGG PATHWAY	8/888	60/19352	0.00588141	0.0699234	down
8	map00940	Metabolism	Phenylpropanoid biosynthesis	KEGG PATHWAY	8/888	302/19352	0.969678	1	down
8	map00010	Metabolism	Glycolysis / Gluconeogenesis	KEGG PATHWAY	8/888	358/19352	0.993629	1	down
7	map00196	Metabolism	Photosynthesis - antenna proteins	KEGG PATHWAY	7/888	33/19352	0.000627015	0.0134181	down
7	map00790	Metabolism	Folate biosynthesis	KEGG PATHWAY	7/888	73/19352	0.0497238	0.483677	down
6	map00905	Metabolism	Brassinosteroid biosynthesis	KEGG PATHWAY	6/888	25/19352	0.000767256	0.0136827	down
6	map00052	Metabolism	Galactose metabolism	KEGG PATHWAY	6/888	136/19352	0.597306	1	down
6	map00630	Metabolism	Glyoxylate and dicarboxylate metabolism	KEGG PATHWAY	6/888	206/19352	0.915383	1	down
6	map00564	Metabolism	Glycerophospholipid metabolism	KEGG PATHWAY	6/888	214/19352	0.931445	1	down
6	map00230	Metabolism	Purine metabolism	KEGG PATHWAY	6/888	246/19352	0.97191	1	down
6	map00620	Metabolism	Pyruvate metabolism	KEGG PATHWAY	6/888	271/19352	0.986672	1	down
5	map00600	Metabolism	Sphingolipid metabolism	KEGG PATHWAY	5/888	89/19352	0.387925	1	down
5	map00710	Metabolism	Carbon fixation in photosynthetic organisms	KEGG PATHWAY	5/888	204/19352	0.960172	1	down
4	map00908	Metabolism	Zeatin biosynthesis	KEGG PATHWAY	4/888	50/19352	0.195855	1	down
4	map00513	Metabolism	Various types of N-glycan biosynthesis	KEGG PATHWAY	4/888	62/19352	0.317145	1	down
4	map00910	Metabolism	Nitrogen metabolism	KEGG PATHWAY	4/888	76/19352	0.463303	1	down
4	map00220	Metabolism	Arginine biosynthesis	KEGG PATHWAY	4/888	93/19352	0.622928	1	down
4	map00400	Metabolism	Phenylalanine, tyrosine and tryptophan biosynthesis	KEGG PATHWAY	4/888	98/19352	0.663759	1	down
4	map00130	Metabolism	Ubiquinone and other terpenoid-quinone biosynthesis	KEGG PATHWAY	4/888	99/19352	0.671553	1	down
4	map00592	Metabolism	alpha-Linolenic acid metabolism	KEGG PATHWAY	4/888	123/19352	0.821523	1	down
4	map00562	Metabolism	Inositol phosphate metabolism	KEGG PATHWAY	4/888	157/19352	0.933527	1	down
4	map00020	Metabolism	Citrate cycle (TCA cycle)	KEGG PATHWAY	4/888	158/19352	0.935543	1	down
4	map00071	Metabolism	Fatty acid degradation	KEGG PATHWAY	4/888	158/19352	0.935543	1	down
4	map00190	Metabolism	Oxidative phosphorylation	KEGG PATHWAY	4/888	380/19352	0.999981	1	down
3	map00524	Metabolism	Neomycin, kanamycin and gentamicin biosynthesis	KEGG PATHWAY	3/888	33/19352	0.191655	1	down
3	map00511	Metabolism	Other glycan degradation	KEGG PATHWAY	3/888	42/19352	0.303084	1	down
3	map00740	Metabolism	Riboflavin metabolism	KEGG PATHWAY	3/888	47/19352	0.366641	1	down
3	map00062	Metabolism	Fatty acid elongation	KEGG PATHWAY	3/888	52/19352	0.42914	1	down
3	map00650	Metabolism	Butanoate metabolism	KEGG PATHWAY	3/888	54/19352	0.453543	1	down
3	map00760	Metabolism	Nicotinate and nicotinamide metabolism	KEGG PATHWAY	3/888	59/19352	0.512483	1	down
3	map00510	Metabolism	N-Glycan biosynthesis	KEGG PATHWAY	3/888	79/19352	0.708913	1	down
3	map00565	Metabolism	Ether lipid metabolism	KEGG PATHWAY	3/888	80/19352	0.716922	1	down
3	map00061	Metabolism	Fatty acid biosynthesis	KEGG PATHWAY	3/888	85/19352	0.754416	1	down
3	map00920	Metabolism	Sulfur metabolism	KEGG PATHWAY	3/888	90/19352	0.787806	1	down
3	map00040	Metabolism	Pentose and glucuronate interconversions	KEGG PATHWAY	3/888	98/19352	0.833329	1	down
3	map00053	Metabolism	Ascorbate and aldarate metabolism	KEGG PATHWAY	3/888	135/19352	0.950487	1	down
3	map00350	Metabolism	Tyrosine metabolism	KEGG PATHWAY	3/888	136/19352	0.952171	1	down
2	map00430	Metabolism	Taurine and hypotaurine metabolism	KEGG PATHWAY	2/888	21/19352	0.250456	1	down
2	map00941	Metabolism	Flavonoid biosynthesis	KEGG PATHWAY	2/888	50/19352	0.675239	1	down
2	map00450	Metabolism	Selenocompound metabolism	KEGG PATHWAY	2/888	55/19352	0.725192	1	down
2	map00770	Metabolism	Pantothenate and CoA biosynthesis	KEGG PATHWAY	2/888	61/19352	0.776399	1	down
2	map01040	Metabolism	Biosynthesis of unsaturated fatty acids	KEGG PATHWAY	2/888	63/19352	0.791514	1	down
2	map00310	Metabolism	Lysine degradation	KEGG PATHWAY	2/888	67/19352	0.819059	1	down
2	map00460	Metabolism	Cyanoamino acid metabolism	KEGG PATHWAY	2/888	76/19352	0.869434	1	down
2	map00900	Metabolism	Terpenoid backbone biosynthesis	KEGG PATHWAY	2/888	78/19352	0.87872	1	down
2	map00410	Metabolism	beta-Alanine metabolism	KEGG PATHWAY	2/888	98/19352	0.943192	1	down
2	map00380	Metabolism	Tryptophan metabolism	KEGG PATHWAY	2/888	113/19352	0.968473	1	down
2	map00280	Metabolism	Valine, leucine and isoleucine degradation	KEGG PATHWAY	2/888	122/19352	0.978	1	down
2	map00330	Metabolism	Arginine and proline metabolism	KEGG PATHWAY	2/888	125/19352	0.980505	1	down
2	map00030	Metabolism	Pentose phosphate pathway	KEGG PATHWAY	2/888	127/19352	0.982019	1	down
2	map00260	Metabolism	Glycine, serine and threonine metabolism	KEGG PATHWAY	2/888	144/19352	0.991022	1	down
1	map00909	Metabolism	Sesquiterpenoid and triterpenoid biosynthesis	KEGG PATHWAY	1/888	11/19352	0.403597	1	down
1	map00603	Metabolism	Glycosphingolipid biosynthesis - globo and isoglobo series	KEGG PATHWAY	1/888	11/19352	0.403597	1	down
1	map00944	Metabolism	Flavone and flavonol biosynthesis	KEGG PATHWAY	1/888	12/19352	0.430979	1	down
1	map00660	Metabolism	C5-Branched dibasic acid metabolism	KEGG PATHWAY	1/888	13/19352	0.457106	1	down
1	map00785	Metabolism	Lipoic acid metabolism	KEGG PATHWAY	1/888	15/19352	0.505819	1	down
1	map00945	Metabolism	Stilbenoid, diarylheptanoid and gingerol biosynthesis	KEGG PATHWAY	1/888	28/19352	0.731843	1	down
1	map00290	Metabolism	Valine, leucine and isoleucine biosynthesis	KEGG PATHWAY	1/888	31/19352	0.76714	1	down
1	map00100	Metabolism	Steroid biosynthesis	KEGG PATHWAY	1/888	41/19352	0.854551	1	down
1	map00073	Metabolism	Cutin, suberine and wax biosynthesis	KEGG PATHWAY	1/888	41/19352	0.854551	1	down
1	map00730	Metabolism	Thiamine metabolism	KEGG PATHWAY	1/888	43/19352	0.86762	1	down
1	map00590	Metabolism	Arachidonic acid metabolism	KEGG PATHWAY	1/888	47/19352	0.890345	1	down
1	map00960	Metabolism	Tropane, piperidine and pyridine alkaloid biosynthesis	KEGG PATHWAY	1/888	50/19352	0.904792	1	down
1	map00360	Metabolism	Phenylalanine metabolism	KEGG PATHWAY	1/888	67/19352	0.957263	1	down
1	map00640	Metabolism	Propanoate metabolism	KEGG PATHWAY	1/888	131/19352	0.997919	1	down
1	map00240	Metabolism	Pyrimidine metabolism	KEGG PATHWAY	1/888	141/19352	0.998703	1	down
16	map04120	Genetic Information Processing	Ubiquitin mediated proteolysis	KEGG PATHWAY	16/888	359/19352	0.584071	1	down
10	map04141	Genetic Information Processing	Protein processing in endoplasmic reticulum	KEGG PATHWAY	10/888	478/19352	0.998832	1	down
7	map03010	Genetic Information Processing	Ribosome	KEGG PATHWAY	7/888	1120/19352	1	1	down
7	map03015	Genetic Information Processing	mRNA surveillance pathway	KEGG PATHWAY	7/888	257/19352	0.95341	1	down
6	map04130	Genetic Information Processing	SNARE interactions in vesicular transport	KEGG PATHWAY	6/888	65/19352	0.0770978	0.687456	down
6	map00970	Genetic Information Processing	Aminoacyl-tRNA biosynthesis	KEGG PATHWAY	6/888	145/19352	0.659202	1	down
5	map03018	Genetic Information Processing	RNA degradation	KEGG PATHWAY	5/888	227/19352	0.980356	1	down
5	map03040	Genetic Information Processing	Spliceosome	KEGG PATHWAY	5/888	307/19352	0.998668	1	down
4	map03022	Genetic Information Processing	Basal transcription factors	KEGG PATHWAY	4/888	73/19352	0.432541	1	down
4	map03060	Genetic Information Processing	Protein export	KEGG PATHWAY	4/888	92/19352	0.614397	1	down
4	map03020	Genetic Information Processing	RNA polymerase	KEGG PATHWAY	4/888	131/19352	0.856898	1	down
3	map03440	Genetic Information Processing	Homologous recombination	KEGG PATHWAY	3/888	93/19352	0.805971	1	down
3	map03013	Genetic Information Processing	Nucleocytoplasmic transport	KEGG PATHWAY	3/888	276/19352	0.999777	1	down
1	map03450	Genetic Information Processing	Non-homologous end-joining	KEGG PATHWAY	1/888	11/19352	0.403597	1	down
1	map04122	Genetic Information Processing	Sulfur relay system	KEGG PATHWAY	1/888	17/19352	0.550166	1	down
1	map03430	Genetic Information Processing	Mismatch repair	KEGG PATHWAY	1/888	59/19352	0.937692	1	down
1	map03410	Genetic Information Processing	Base excision repair	KEGG PATHWAY	1/888	70/19352	0.962899	1	down
1	map03030	Genetic Information Processing	DNA replication	KEGG PATHWAY	1/888	98/19352	0.9901	1	down
1	map03420	Genetic Information Processing	Nucleotide excision repair	KEGG PATHWAY	1/888	109/19352	0.994111	1	down
1	map03008	Genetic Information Processing	Ribosome biogenesis in eukaryotes	KEGG PATHWAY	1/888	221/19352	0.999971	1	down
56	map04075	Environmental Information Processing	Plant hormone signal transduction	KEGG PATHWAY	56/888	489/19352	2.79802e-10	2.99389e-08	down
36	map04016	Environmental Information Processing	MAPK signaling pathway - plant	KEGG PATHWAY	36/888	333/19352	1.75165e-06	9.37131e-05	down
11	map04070	Environmental Information Processing	Phosphatidylinositol signaling system	KEGG PATHWAY	11/888	193/19352	0.273198	1	down
6	map02010	Environmental Information Processing	ABC transporters	KEGG PATHWAY	6/888	100/19352	0.310359	1	down
13	map04144	Cellular Processes	Endocytosis	KEGG PATHWAY	13/888	455/19352	0.977663	1	down
6	map04145	Cellular Processes	Phagosome	KEGG PATHWAY	6/888	286/19352	0.991627	1	down
4	map04146	Cellular Processes	Peroxisome	KEGG PATHWAY	4/888	206/19352	0.986581	1	down
3	map04136	Cellular Processes	Autophagy - other	KEGG PATHWAY	3/888	76/19352	0.683845	1	down

## Sheet: Cr0_vs_Cr21
Table S12 The KEGG pathways of DEGs enrichment degree
Num	Pathway id	First Category	Description	Database	Ratio_in_study	Ratio_in_pop	Pvalue_uncorrected	Pvalue_corrected	regulated
97	map00190	Metabolism	Oxidative phosphorylation	KEGG PATHWAY	97/2068	380/19352	1.32763e-16	7.83299e-15	up
75	map01240	Metabolism	Biosynthesis of cofactors	KEGG PATHWAY	75/2068	563/19352	0.026188	0.181775	up
56	map00520	Metabolism	Amino sugar and nucleotide sugar metabolism	KEGG PATHWAY	56/2068	334/19352	0.000435602	0.0128503	up
50	map00940	Metabolism	Phenylpropanoid biosynthesis	KEGG PATHWAY	50/2068	302/19352	0.00113804	0.0167862	up
50	map00010	Metabolism	Glycolysis / Gluconeogenesis	KEGG PATHWAY	50/2068	358/19352	0.029445	0.182869	up
46	map00480	Metabolism	Glutathione metabolism	KEGG PATHWAY	46/2068	223/19352	8.83452e-06	0.000347491	up
40	map00270	Metabolism	Cysteine and methionine metabolism	KEGG PATHWAY	40/2068	267/19352	0.0175737	0.138246	up
37	map00500	Metabolism	Starch and sucrose metabolism	KEGG PATHWAY	37/2068	326/19352	0.373966	0.919332	up
36	map00620	Metabolism	Pyruvate metabolism	KEGG PATHWAY	36/2068	271/19352	0.100155	0.437713	up
31	map00710	Metabolism	Carbon fixation in photosynthetic organisms	KEGG PATHWAY	31/2068	204/19352	0.0280087	0.183613	up
30	map00630	Metabolism	Glyoxylate and dicarboxylate metabolism	KEGG PATHWAY	30/2068	206/19352	0.0493269	0.253068	up
27	map00053	Metabolism	Ascorbate and aldarate metabolism	KEGG PATHWAY	27/2068	135/19352	0.000970162	0.0163542	up
25	map00030	Metabolism	Pentose phosphate pathway	KEGG PATHWAY	25/2068	127/19352	0.00184727	0.0242197	up
25	map00350	Metabolism	Tyrosine metabolism	KEGG PATHWAY	25/2068	136/19352	0.00477875	0.051263	up
24	map00260	Metabolism	Glycine, serine and threonine metabolism	KEGG PATHWAY	24/2068	144/19352	0.0183237	0.135137	up
24	map00020	Metabolism	Citrate cycle (TCA cycle)	KEGG PATHWAY	24/2068	158/19352	0.0486706	0.261051	up
24	map00230	Metabolism	Purine metabolism	KEGG PATHWAY	24/2068	246/19352	0.712638	1	up
22	map00330	Metabolism	Arginine and proline metabolism	KEGG PATHWAY	22/2068	125/19352	0.0128515	0.116652	up
22	map00051	Metabolism	Fructose and mannose metabolism	KEGG PATHWAY	22/2068	160/19352	0.130385	0.512847	up
19	map00052	Metabolism	Galactose metabolism	KEGG PATHWAY	19/2068	136/19352	0.135708	0.516566	up
19	map00240	Metabolism	Pyrimidine metabolism	KEGG PATHWAY	19/2068	141/19352	0.172422	0.616538	up
18	map00950	Metabolism	Isoquinoline alkaloid biosynthesis	KEGG PATHWAY	18/2068	75/19352	0.000751131	0.0147722	up
18	map00280	Metabolism	Valine, leucine and isoleucine degradation	KEGG PATHWAY	18/2068	122/19352	0.0984305	0.446723	up
18	map00640	Metabolism	Propanoate metabolism	KEGG PATHWAY	18/2068	131/19352	0.159655	0.588726	up
18	map00071	Metabolism	Fatty acid degradation	KEGG PATHWAY	18/2068	158/19352	0.423989	1	up
17	map00400	Metabolism	Phenylalanine, tyrosine and tryptophan biosynthesis	KEGG PATHWAY	17/2068	98/19352	0.0300447	0.177264	up
15	map00380	Metabolism	Tryptophan metabolism	KEGG PATHWAY	15/2068	113/19352	0.223998	0.695574	up
15	map00250	Metabolism	Alanine, aspartate and glutamate metabolism	KEGG PATHWAY	15/2068	148/19352	0.625662	1	up
14	map00561	Metabolism	Glycerolipid metabolism	KEGG PATHWAY	14/2068	155/19352	0.784574	1	up
14	map00564	Metabolism	Glycerophospholipid metabolism	KEGG PATHWAY	14/2068	214/19352	0.986289	1	up
12	map00061	Metabolism	Fatty acid biosynthesis	KEGG PATHWAY	12/2068	85/19352	0.193673	0.652955	up
12	map00410	Metabolism	beta-Alanine metabolism	KEGG PATHWAY	12/2068	98/19352	0.354089	0.888989	up
12	map00562	Metabolism	Inositol phosphate metabolism	KEGG PATHWAY	12/2068	157/19352	0.920063	1	up
11	map00590	Metabolism	Arachidonic acid metabolism	KEGG PATHWAY	11/2068	47/19352	0.00931094	0.0915576	up
11	map00941	Metabolism	Flavonoid biosynthesis	KEGG PATHWAY	11/2068	50/19352	0.0148461	0.125131	up
11	map00760	Metabolism	Nicotinate and nicotinamide metabolism	KEGG PATHWAY	11/2068	59/19352	0.0460593	0.258809	up
11	map00910	Metabolism	Nitrogen metabolism	KEGG PATHWAY	11/2068	76/19352	0.184776	0.641281	up
9	map00310	Metabolism	Lysine degradation	KEGG PATHWAY	9/2068	67/19352	0.285087	0.782332	up
9	map00460	Metabolism	Cyanoamino acid metabolism	KEGG PATHWAY	9/2068	76/19352	0.425256	0.983925	up
9	map00900	Metabolism	Terpenoid backbone biosynthesis	KEGG PATHWAY	9/2068	78/19352	0.45677	1	up
9	map00220	Metabolism	Arginine biosynthesis	KEGG PATHWAY	9/2068	93/19352	0.673287	1	up
9	map00040	Metabolism	Pentose and glucuronate interconversions	KEGG PATHWAY	9/2068	98/19352	0.732674	1	up
9	map00592	Metabolism	alpha-Linolenic acid metabolism	KEGG PATHWAY	9/2068	123/19352	0.919443	1	up
8	map00740	Metabolism	Riboflavin metabolism	KEGG PATHWAY	8/2068	47/19352	0.123434	0.50225	up
8	map00600	Metabolism	Sphingolipid metabolism	KEGG PATHWAY	8/2068	89/19352	0.747731	1	up
8	map00920	Metabolism	Sulfur metabolism	KEGG PATHWAY	8/2068	90/19352	0.758815	1	up
8	map00130	Metabolism	Ubiquinone and other terpenoid-quinone biosynthesis	KEGG PATHWAY	8/2068	99/19352	0.843117	1	up
8	map00195	Metabolism	Photosynthesis	KEGG PATHWAY	8/2068	117/19352	0.941257	1	up
7	map00770	Metabolism	Pantothenate and CoA biosynthesis	KEGG PATHWAY	7/2068	61/19352	0.481091	1	up
7	map01040	Metabolism	Biosynthesis of unsaturated fatty acids	KEGG PATHWAY	7/2068	63/19352	0.516254	1	up
6	map00945	Metabolism	Stilbenoid, diarylheptanoid and gingerol biosynthesis	KEGG PATHWAY	6/2068	28/19352	0.071491	0.337438	up
6	map00670	Metabolism	One carbon pool by folate	KEGG PATHWAY	6/2068	41/19352	0.270561	0.778687	up
5	map00780	Metabolism	Biotin metabolism	KEGG PATHWAY	5/2068	32/19352	0.252838	0.745873	up
5	map00100	Metabolism	Steroid biosynthesis	KEGG PATHWAY	5/2068	41/19352	0.449362	1	up
5	map00511	Metabolism	Other glycan degradation	KEGG PATHWAY	5/2068	42/19352	0.470943	1	up
5	map00360	Metabolism	Phenylalanine metabolism	KEGG PATHWAY	5/2068	67/19352	0.856442	1	up
4	map00650	Metabolism	Butanoate metabolism	KEGG PATHWAY	4/2068	54/19352	0.842843	1	up
4	map00450	Metabolism	Selenocompound metabolism	KEGG PATHWAY	4/2068	55/19352	0.852998	1	up
4	map00904	Metabolism	Diterpenoid biosynthesis	KEGG PATHWAY	4/2068	60/19352	0.895768	1	up
4	map00790	Metabolism	Folate biosynthesis	KEGG PATHWAY	4/2068	73/19352	0.960062	1	up
4	map00906	Metabolism	Carotenoid biosynthesis	KEGG PATHWAY	4/2068	84/19352	0.983276	1	up
3	map00903	Metabolism	Limonene and pinene degradation	KEGG PATHWAY	3/2068	15/19352	0.211034	0.673027	up
3	map00290	Metabolism	Valine, leucine and isoleucine biosynthesis	KEGG PATHWAY	3/2068	31/19352	0.658165	1	up
3	map00196	Metabolism	Photosynthesis - antenna proteins	KEGG PATHWAY	3/2068	33/19352	0.699995	1	up
3	map00340	Metabolism	Histidine metabolism	KEGG PATHWAY	3/2068	38/19352	0.78731	1	up
3	map00730	Metabolism	Thiamine metabolism	KEGG PATHWAY	3/2068	43/19352	0.852424	1	up
3	map00062	Metabolism	Fatty acid elongation	KEGG PATHWAY	3/2068	52/19352	0.926792	1	up
2	map00966	Metabolism	Glucosinolate biosynthesis	KEGG PATHWAY	2/2068	9/19352	0.248939	0.753201	up
2	map00909	Metabolism	Sesquiterpenoid and triterpenoid biosynthesis	KEGG PATHWAY	2/2068	11/19352	0.331871	0.870239	up
2	map00603	Metabolism	Glycosphingolipid biosynthesis - globo and isoglobo series	KEGG PATHWAY	2/2068	11/19352	0.331871	0.870239	up
2	map00750	Metabolism	Vitamin B6 metabolism	KEGG PATHWAY	2/2068	20/19352	0.646187	1	up
2	map00430	Metabolism	Taurine and hypotaurine metabolism	KEGG PATHWAY	2/2068	21/19352	0.672876	1	up
2	map00524	Metabolism	Neomycin, kanamycin and gentamicin biosynthesis	KEGG PATHWAY	2/2068	33/19352	0.881425	1	up
2	map00591	Metabolism	Linoleic acid metabolism	KEGG PATHWAY	2/2068	38/19352	0.924525	1	up
2	map00073	Metabolism	Cutin, suberine and wax biosynthesis	KEGG PATHWAY	2/2068	41/19352	0.94278	1	up
2	map00908	Metabolism	Zeatin biosynthesis	KEGG PATHWAY	2/2068	50/19352	0.975583	1	up
2	map00960	Metabolism	Tropane, piperidine and pyridine alkaloid biosynthesis	KEGG PATHWAY	2/2068	50/19352	0.975583	1	up
2	map00860	Metabolism	Porphyrin and chlorophyll metabolism	KEGG PATHWAY	2/2068	70/19352	0.996601	1	up
2	map00510	Metabolism	N-Glycan biosynthesis	KEGG PATHWAY	2/2068	79/19352	0.998635	1	up
2	map00565	Metabolism	Ether lipid metabolism	KEGG PATHWAY	2/2068	80/19352	0.998767	1	up
1	map00515	Metabolism	Mannose type O-glycan biosynthesis	KEGG PATHWAY	1/2068	1/19352	0.106862	0.450348	up
1	map00942	Metabolism	Anthocyanin biosynthesis	KEGG PATHWAY	1/2068	2/19352	0.20231	0.663127	up
1	map00523	Metabolism	Polyketide sugar unit biosynthesis	KEGG PATHWAY	1/2068	3/19352	0.287562	0.771189	up
1	map00965	Metabolism	Betalain biosynthesis	KEGG PATHWAY	1/2068	6/19352	0.49246	1	up
1	map00440	Metabolism	Phosphonate and phosphinate metabolism	KEGG PATHWAY	1/2068	8/19352	0.595171	1	up
1	map00514	Metabolism	Other types of O-glycan biosynthesis	KEGG PATHWAY	1/2068	21/19352	0.906949	1	up
1	map00261	Metabolism	Monobactam biosynthesis	KEGG PATHWAY	1/2068	24/19352	0.933733	1	up
1	map00300	Metabolism	Lysine biosynthesis	KEGG PATHWAY	1/2068	32/19352	0.973205	1	up
1	map00513	Metabolism	Various types of N-glycan biosynthesis	KEGG PATHWAY	1/2068	62/19352	0.999105	1	up
289	map03010	Genetic Information Processing	Ribosome	KEGG PATHWAY	289/2068	1120/19352	1.71036e-49	2.01823e-47	up
70	map04141	Genetic Information Processing	Protein processing in endoplasmic reticulum	KEGG PATHWAY	70/2068	478/19352	0.00396329	0.0467668	up
34	map04120	Genetic Information Processing	Ubiquitin mediated proteolysis	KEGG PATHWAY	34/2068	359/19352	0.797414	1	up
32	map03050	Genetic Information Processing	Proteasome	KEGG PATHWAY	32/2068	164/19352	0.000547538	0.0129219	up
17	map03040	Genetic Information Processing	Spliceosome	KEGG PATHWAY	17/2068	307/19352	0.999506	1	up
15	map03018	Genetic Information Processing	RNA degradation	KEGG PATHWAY	15/2068	227/19352	0.98709	1	up
15	map03013	Genetic Information Processing	Nucleocytoplasmic transport	KEGG PATHWAY	15/2068	276/19352	0.999309	1	up
14	map03015	Genetic Information Processing	mRNA surveillance pathway	KEGG PATHWAY	14/2068	257/19352	0.998976	1	up
12	map03060	Genetic Information Processing	Protein export	KEGG PATHWAY	12/2068	92/19352	0.276161	0.77588	up
10	map03008	Genetic Information Processing	Ribosome biogenesis in eukaryotes	KEGG PATHWAY	10/2068	221/19352	0.999703	1	up
7	map03030	Genetic Information Processing	DNA replication	KEGG PATHWAY	7/2068	98/19352	0.910182	1	up
6	map03420	Genetic Information Processing	Nucleotide excision repair	KEGG PATHWAY	6/2068	109/19352	0.980312	1	up
5	map03020	Genetic Information Processing	RNA polymerase	KEGG PATHWAY	5/2068	131/19352	0.998855	1	up
5	map00970	Genetic Information Processing	Aminoacyl-tRNA biosynthesis	KEGG PATHWAY	5/2068	145/19352	0.999658	1	up
4	map03410	Genetic Information Processing	Base excision repair	KEGG PATHWAY	4/2068	70/19352	0.949796	1	up
3	map03440	Genetic Information Processing	Homologous recombination	KEGG PATHWAY	3/2068	93/19352	0.998035	1	up
2	map03430	Genetic Information Processing	Mismatch repair	KEGG PATHWAY	2/2068	59/19352	0.989834	1	up
2	map04130	Genetic Information Processing	SNARE interactions in vesicular transport	KEGG PATHWAY	2/2068	65/19352	0.994391	1	up
1	map03022	Genetic Information Processing	Basal transcription factors	KEGG PATHWAY	1/2068	73/19352	0.999743	0.999743	up
40	map04075	Environmental Information Processing	Plant hormone signal transduction	KEGG PATHWAY	40/2068	489/19352	0.974155	1	up
35	map04016	Environmental Information Processing	MAPK signaling pathway - plant	KEGG PATHWAY	35/2068	333/19352	0.568339	1	up
22	map04070	Environmental Information Processing	Phosphatidylinositol signaling system	KEGG PATHWAY	22/2068	193/19352	0.407582	0.981525	up
6	map02010	Environmental Information Processing	ABC transporters	KEGG PATHWAY	6/2068	100/19352	0.963155	1	up
48	map04144	Cellular Processes	Endocytosis	KEGG PATHWAY	48/2068	455/19352	0.561037	1	up
39	map04145	Cellular Processes	Phagosome	KEGG PATHWAY	39/2068	286/19352	0.0665274	0.327093	up
21	map04146	Cellular Processes	Peroxisome	KEGG PATHWAY	21/2068	206/19352	0.624382	1	up
2	map04136	Cellular Processes	Autophagy - other	KEGG PATHWAY	2/2068	76/19352	0.998147	1	up
22	map00500	Metabolism	Starch and sucrose metabolism	KEGG PATHWAY	22/908	326/19352	0.0563689	0.638848	down
16	map00520	Metabolism	Amino sugar and nucleotide sugar metabolism	KEGG PATHWAY	16/908	334/19352	0.502537	1	down
12	map00906	Metabolism	Carotenoid biosynthesis	KEGG PATHWAY	12/908	84/19352	0.00053123	0.0135464	down
11	map00230	Metabolism	Purine metabolism	KEGG PATHWAY	11/908	246/19352	0.608323	1	down
11	map01240	Metabolism	Biosynthesis of cofactors	KEGG PATHWAY	11/908	563/19352	0.999843	1	down
9	map00904	Metabolism	Diterpenoid biosynthesis	KEGG PATHWAY	9/908	60/19352	0.00181943	0.0371165	down
9	map00592	Metabolism	alpha-Linolenic acid metabolism	KEGG PATHWAY	9/908	123/19352	0.124238	0.974794	down
9	map00250	Metabolism	Alanine, aspartate and glutamate metabolism	KEGG PATHWAY	9/908	148/19352	0.25976	1	down
9	map00940	Metabolism	Phenylpropanoid biosynthesis	KEGG PATHWAY	9/908	302/19352	0.948339	1	down
7	map00561	Metabolism	Glycerolipid metabolism	KEGG PATHWAY	7/908	155/19352	0.595171	1	down
7	map00564	Metabolism	Glycerophospholipid metabolism	KEGG PATHWAY	7/908	214/19352	0.879744	1	down
7	map00270	Metabolism	Cysteine and methionine metabolism	KEGG PATHWAY	7/908	267/19352	0.969761	1	down
6	map00196	Metabolism	Photosynthesis - antenna proteins	KEGG PATHWAY	6/908	33/19352	0.00391774	0.0666016	down
6	map00910	Metabolism	Nitrogen metabolism	KEGG PATHWAY	6/908	76/19352	0.146078	0.993333	down
6	map00130	Metabolism	Ubiquinone and other terpenoid-quinone biosynthesis	KEGG PATHWAY	6/908	99/19352	0.320323	1	down
6	map00052	Metabolism	Galactose metabolism	KEGG PATHWAY	6/908	136/19352	0.619136	1	down
6	map00051	Metabolism	Fructose and mannose metabolism	KEGG PATHWAY	6/908	160/19352	0.767044	1	down
6	map00630	Metabolism	Glyoxylate and dicarboxylate metabolism	KEGG PATHWAY	6/908	206/19352	0.925141	1	down
6	map00010	Metabolism	Glycolysis / Gluconeogenesis	KEGG PATHWAY	6/908	358/19352	0.999416	1	down
5	map00908	Metabolism	Zeatin biosynthesis	KEGG PATHWAY	5/908	50/19352	0.0841154	0.857977	down
5	map00860	Metabolism	Porphyrin and chlorophyll metabolism	KEGG PATHWAY	5/908	70/19352	0.231118	1	down
5	map00600	Metabolism	Sphingolipid metabolism	KEGG PATHWAY	5/908	89/19352	0.40634	1	down
5	map00350	Metabolism	Tyrosine metabolism	KEGG PATHWAY	5/908	136/19352	0.770383	1	down
4	map00591	Metabolism	Linoleic acid metabolism	KEGG PATHWAY	4/908	38/19352	0.101075	0.937241	down
4	map00511	Metabolism	Other glycan degradation	KEGG PATHWAY	4/908	42/19352	0.13293	0.968488	down
4	map00310	Metabolism	Lysine degradation	KEGG PATHWAY	4/908	67/19352	0.385694	1	down
4	map00220	Metabolism	Arginine biosynthesis	KEGG PATHWAY	4/908	93/19352	0.640525	1	down
4	map00040	Metabolism	Pentose and glucuronate interconversions	KEGG PATHWAY	4/908	98/19352	0.680922	1	down
4	map00400	Metabolism	Phenylalanine, tyrosine and tryptophan biosynthesis	KEGG PATHWAY	4/908	98/19352	0.680922	1	down
4	map00071	Metabolism	Fatty acid degradation	KEGG PATHWAY	4/908	158/19352	0.942354	1	down
4	map00480	Metabolism	Glutathione metabolism	KEGG PATHWAY	4/908	223/19352	0.993792	1	down
4	map00620	Metabolism	Pyruvate metabolism	KEGG PATHWAY	4/908	271/19352	0.998968	1	down
3	map00905	Metabolism	Brassinosteroid biosynthesis	KEGG PATHWAY	3/908	25/19352	0.110259	0.937205	down
3	map00760	Metabolism	Nicotinate and nicotinamide metabolism	KEGG PATHWAY	3/908	59/19352	0.52767	1	down
3	map00513	Metabolism	Various types of N-glycan biosynthesis	KEGG PATHWAY	3/908	62/19352	0.561502	1	down
3	map00950	Metabolism	Isoquinoline alkaloid biosynthesis	KEGG PATHWAY	3/908	75/19352	0.689881	1	down
3	map00900	Metabolism	Terpenoid backbone biosynthesis	KEGG PATHWAY	3/908	78/19352	0.715131	1	down
3	map00510	Metabolism	N-Glycan biosynthesis	KEGG PATHWAY	3/908	79/19352	0.723186	1	down
3	map00565	Metabolism	Ether lipid metabolism	KEGG PATHWAY	3/908	80/19352	0.731062	1	down
3	map00061	Metabolism	Fatty acid biosynthesis	KEGG PATHWAY	3/908	85/19352	0.767815	1	down
3	map00920	Metabolism	Sulfur metabolism	KEGG PATHWAY	3/908	90/19352	0.800368	1	down
3	map00410	Metabolism	beta-Alanine metabolism	KEGG PATHWAY	3/908	98/19352	0.844442	1	down
3	map00260	Metabolism	Glycine, serine and threonine metabolism	KEGG PATHWAY	3/908	144/19352	0.967811	1	down
3	map00710	Metabolism	Carbon fixation in photosynthetic organisms	KEGG PATHWAY	3/908	204/19352	0.99673	1	down
3	map00190	Metabolism	Oxidative phosphorylation	KEGG PATHWAY	3/908	380/19352	0.999998	1	down
2	map00945	Metabolism	Stilbenoid, diarylheptanoid and gingerol biosynthesis	KEGG PATHWAY	2/908	28/19352	0.380755	1	down
2	map00290	Metabolism	Valine, leucine and isoleucine biosynthesis	KEGG PATHWAY	2/908	31/19352	0.430654	1	down
2	map00524	Metabolism	Neomycin, kanamycin and gentamicin biosynthesis	KEGG PATHWAY	2/908	33/19352	0.462708	1	down
2	map00563	Metabolism	Glycosylphosphatidylinositol (GPI)-anchor biosynthesis	KEGG PATHWAY	2/908	41/19352	0.579462	1	down
2	map00941	Metabolism	Flavonoid biosynthesis	KEGG PATHWAY	2/908	50/19352	0.687252	1	down
2	map00960	Metabolism	Tropane, piperidine and pyridine alkaloid biosynthesis	KEGG PATHWAY	2/908	50/19352	0.687252	1	down
2	map00062	Metabolism	Fatty acid elongation	KEGG PATHWAY	2/908	52/19352	0.707878	1	down
2	map00650	Metabolism	Butanoate metabolism	KEGG PATHWAY	2/908	54/19352	0.727354	1	down
2	map00360	Metabolism	Phenylalanine metabolism	KEGG PATHWAY	2/908	67/19352	0.828717	1	down
2	map00790	Metabolism	Folate biosynthesis	KEGG PATHWAY	2/908	73/19352	0.862904	1	down
2	map00460	Metabolism	Cyanoamino acid metabolism	KEGG PATHWAY	2/908	76/19352	0.877545	1	down
2	map00380	Metabolism	Tryptophan metabolism	KEGG PATHWAY	2/908	113/19352	0.97156	1	down
2	map00030	Metabolism	Pentose phosphate pathway	KEGG PATHWAY	2/908	127/19352	0.98402	1	down
2	map00053	Metabolism	Ascorbate and aldarate metabolism	KEGG PATHWAY	2/908	135/19352	0.988555	1	down
2	map00240	Metabolism	Pyrimidine metabolism	KEGG PATHWAY	2/908	141/19352	0.991107	1	down
2	map00562	Metabolism	Inositol phosphate metabolism	KEGG PATHWAY	2/908	157/19352	0.995493	1	down
2	map00020	Metabolism	Citrate cycle (TCA cycle)	KEGG PATHWAY	2/908	158/19352	0.995681	1	down
1	map00909	Metabolism	Sesquiterpenoid and triterpenoid biosynthesis	KEGG PATHWAY	1/908	11/19352	0.410667	1	down
1	map00603	Metabolism	Glycosphingolipid biosynthesis - globo and isoglobo series	KEGG PATHWAY	1/908	11/19352	0.410667	1	down
1	map00944	Metabolism	Flavone and flavonol biosynthesis	KEGG PATHWAY	1/908	12/19352	0.438334	1	down
1	map00514	Metabolism	Other types of O-glycan biosynthesis	KEGG PATHWAY	1/908	21/19352	0.635681	1	down
1	map00430	Metabolism	Taurine and hypotaurine metabolism	KEGG PATHWAY	1/908	21/19352	0.635681	1	down
1	map00531	Metabolism	Glycosaminoglycan degradation	KEGG PATHWAY	1/908	28/19352	0.739864	1	down
1	map00100	Metabolism	Steroid biosynthesis	KEGG PATHWAY	1/908	41/19352	0.860879	1	down
1	map00450	Metabolism	Selenocompound metabolism	KEGG PATHWAY	1/908	55/19352	0.92913	1	down
1	map00770	Metabolism	Pantothenate and CoA biosynthesis	KEGG PATHWAY	1/908	61/19352	0.946929	1	down
1	map01040	Metabolism	Biosynthesis of unsaturated fatty acids	KEGG PATHWAY	1/908	63/19352	0.951807	1	down
1	map00195	Metabolism	Photosynthesis	KEGG PATHWAY	1/908	117/19352	0.996447	1	down
1	map00330	Metabolism	Arginine and proline metabolism	KEGG PATHWAY	1/908	125/19352	0.997587	1	down
20	map04120	Genetic Information Processing	Ubiquitin mediated proteolysis	KEGG PATHWAY	20/908	359/19352	0.245266	1	down
11	map03018	Genetic Information Processing	RNA degradation	KEGG PATHWAY	11/908	227/19352	0.500204	1	down
10	map03440	Genetic Information Processing	Homologous recombination	KEGG PATHWAY	10/908	93/19352	0.0117907	0.171807	down
10	map03015	Genetic Information Processing	mRNA surveillance pathway	KEGG PATHWAY	10/908	257/19352	0.770757	1	down
8	map03020	Genetic Information Processing	RNA polymerase	KEGG PATHWAY	8/908	131/19352	0.273041	1	down
8	map03040	Genetic Information Processing	Spliceosome	KEGG PATHWAY	8/908	307/19352	0.977952	1	down
7	map03010	Genetic Information Processing	Ribosome	KEGG PATHWAY	7/908	1120/19352	1	1	down
7	map04141	Genetic Information Processing	Protein processing in endoplasmic reticulum	KEGG PATHWAY	7/908	478/19352	0.999973	1	down
6	map00970	Genetic Information Processing	Aminoacyl-tRNA biosynthesis	KEGG PATHWAY	6/908	145/19352	0.680247	1	down
5	map03022	Genetic Information Processing	Basal transcription factors	KEGG PATHWAY	5/908	73/19352	0.257634	1	down
5	map03008	Genetic Information Processing	Ribosome biogenesis in eukaryotes	KEGG PATHWAY	5/908	221/19352	0.97975	1	down
5	map03013	Genetic Information Processing	Nucleocytoplasmic transport	KEGG PATHWAY	5/908	276/19352	0.99684	1	down
4	map04130	Genetic Information Processing	SNARE interactions in vesicular transport	KEGG PATHWAY	4/908	65/19352	0.364157	1	down
4	map03060	Genetic Information Processing	Protein export	KEGG PATHWAY	4/908	92/19352	0.632057	1	down
3	map03430	Genetic Information Processing	Mismatch repair	KEGG PATHWAY	3/908	59/19352	0.52767	1	down
2	map03410	Genetic Information Processing	Base excision repair	KEGG PATHWAY	2/908	70/19352	0.846674	1	down
2	map03030	Genetic Information Processing	DNA replication	KEGG PATHWAY	2/908	98/19352	0.947934	1	down
2	map03420	Genetic Information Processing	Nucleotide excision repair	KEGG PATHWAY	2/908	109/19352	0.966536	1	down
54	map04075	Environmental Information Processing	Plant hormone signal transduction	KEGG PATHWAY	54/908	489/19352	4.75228e-09	4.84733e-07	down
36	map04016	Environmental Information Processing	MAPK signaling pathway - plant	KEGG PATHWAY	36/908	333/19352	2.90986e-06	0.000148403	down
7	map04070	Environmental Information Processing	Phosphatidylinositol signaling system	KEGG PATHWAY	7/908	193/19352	0.806134	1	down
4	map02010	Environmental Information Processing	ABC transporters	KEGG PATHWAY	4/908	100/19352	0.696162	1	down
11	map04144	Cellular Processes	Endocytosis	KEGG PATHWAY	11/908	455/19352	0.99594	1	down
6	map04146	Cellular Processes	Peroxisome	KEGG PATHWAY	6/908	206/19352	0.925141	1	down
6	map04145	Cellular Processes	Phagosome	KEGG PATHWAY	6/908	286/19352	0.993183	1	down
2	map04136	Cellular Processes	Autophagy - other	KEGG PATHWAY	2/908	76/19352	0.877545	1	down
