# Supplementary material for: Integrated transcriptome and metabolomics analyses revealed key functional genes in Canna indica under Cr stress
Source: Sci Rep. 2024 Jun 18;14:14090. doi: 10.1038/s41598-024-64877-w (PMC11189463; doi:10.1038/s41598-024-64877-w)
Supplement: Supplementary file 1 — Supplementary Tables. [file 41598_2024_64877_MOESM1_ESM.zip › 11-Hoagland nutrient solution ingredients.docx.xlsx]

## Sheet: Sheet1
Table S11 Hoagland nutrient solution ingredients
macroelement	68L	microelement	68L
KNO3	5.49984	H3BO3	0.19448
Ca(NO3)2∙4H2O	25.6945	MnCl2∙4H2O	0.12308
CaCl2∙2H2O	33.932	ZnSO4∙7H2O	0.01496
KCl	26.3609	EDTANa2	0.50592
(NH4)2SO4	17.971	CuSO4∙5H2O	0.00544
KH2PO4	9.25412	H2MoO4	0.00612
MgSO4∙7H2O	33.5124	FeSO4∙7H2O	0.37808
