# Supplementary material for: Integrated transcriptome and metabolomics analyses revealed key functional genes in Canna indica under Cr stress
Source: Sci Rep. 2024 Jun 18;14:14090. doi: 10.1038/s41598-024-64877-w (PMC11189463; doi:10.1038/s41598-024-64877-w)
Supplement: Supplementary file 1 — Supplementary Tables. [file 41598_2024_64877_MOESM1_ESM.zip › 12-The central gene of the MEdarkolivegreen module.xlsx]

## Sheet: The central gene of the MEdarko
Table S12 The central gene of the MEdarkolivegreen module
Gene id	Module	SOD	GSH
TRINITY_DN85911_c0_g1	darkolivegreen	0.877	0.763
TRINITY_DN17889_c0_g1	darkolivegreen	0.831	0.739
TRINITY_DN10401_c0_g1	darkolivegreen	0.798	0.782
TRINITY_DN52144_c0_g1	darkolivegreen	0.791	0.742
TRINITY_DN8785_c0_g1	darkolivegreen	0.78	0.799
TRINITY_DN642_c0_g1	darkolivegreen	0.747	0.704
TRINITY_DN16524_c0_g1	darkolivegreen	0.742	0.7
TRINITY_DN15105_c0_g2	darkolivegreen	0.731	0.73
TRINITY_DN11598_c0_g2	darkolivegreen	0.729	0.717
TRINITY_DN748_c1_g1	darkolivegreen	0.726	0.692
