# Supplementary material for: Integrated transcriptome and metabolomics analyses revealed key functional genes in Canna indica under Cr stress
Source: Sci Rep. 2024 Jun 18;14:14090. doi: 10.1038/s41598-024-64877-w (PMC11189463; doi:10.1038/s41598-024-64877-w)
Supplement: Supplementary file 1 — Supplementary Tables. [file 41598_2024_64877_MOESM1_ESM.zip › 13-List of primers used for qRT-PCR.xlsx]

## Sheet: 基因与表型相关性系数表 (1)
Table S13. List of primers used for qRT-PCR
	gene id	Forward Primer	Reverse Primer
1	TRINITY_DN124_c0_g2	CAGATCGTGTTCAGGCTCCA	AGAGGTGGAAGCAGAGGCAG
2	TRINITY_DN14773_c0_g1	GGGAAGCAGACCGTCATGTT	TCACGAACTCGAACACCTCG
3	TRINITY_DN15854_c0_g2	CAGCTCCAGCAACCGTTACA	ATTGTCTGGACGATGCGGAG
4	TRINITY_DN16130_c0_g3	CGTGGAGGATAACACTGCCG	AGGAACGAGACCATCTGGCT
5	TRINITY_DN11035_c0_g1	ACAGCATCCTGATCAACGCC	TAGGGCTCTCACCGATGGAC
6	TRINITY_DN1298_c0_g1	CTCCACAACCATCAAGGCAT	AGGATAGCACAGGTGGTGAT
7	TRINITY_DN12505_c0_g1	GTGCATTGGAGCTGTGCAAG	GTTCGGTATCGCGTCCTTCT
8	TRINITY_DN12863_c0_g1	GACTACTCCAAGGCGAGCAA	TCTGGAAATTGACGGGGACG
9	TRINITY_DN1298_c1_g1	CAAATGGTGCCAACGCTA	CCACTAGATCCCCAGTTACCC
10	TRINITY_DN3914_c0_g1	GGCGACGAAGAAGAAGACAA	AGTAGCTCAAGAGCGGCATG
11	TRINITY_DN52144_c0_g1	CGTGGAGGATACCAATGCCG	AGGAACGAGAACATCTGGCT
12	TRINITY_DN690_c0_g1	ATGGCGATCAAGAAGGCCG	ACTCGCTGACCTGCTTCTG
