# Supplementary material for: Integrated transcriptome and metabolomics analyses revealed key functional genes in Canna indica under Cr stress
Source: Sci Rep. 2024 Jun 18;14:14090. doi: 10.1038/s41598-024-64877-w (PMC11189463; doi:10.1038/s41598-024-64877-w)
Supplement: Supplementary file 1 — Supplementary Tables. [file 41598_2024_64877_MOESM1_ESM.zip › 2-KEGG Classification of plant lipid compounds.docx.xlsx]

## Sheet: secondary metabolite
Table S2 KEGG Classification of plant secondary metabolite compounds
First Category	Second Category	Number
Flavonoids	Flavonoids	7
Phenylpropanoids	Monolignols	5
Terpenoids	Monoterpenoids (C10)	4
Fatty acids related compounds	Fatty acids	3
Flavonoids	Isoflavonoids	3
Terpenoids	Steroids	3
Phenylpropanoids	Coumarins	2
Terpenoids	Sesquiterpenoids (C15)	2
Alkaloids	Alkaloids derived from lysine	1
Alkaloids	Alkaloids derived from nicotinic acid	1
Amino acid related compounds	Betalains	1
Polyketides	Anthraquinones	1
Terpenoids	Diterpenoids (C20)	1
Terpenoids	Triterpenoids (C30)	1

## Sheet: Lipids
Table S2 KEGG Classification of plant lipid compounds
First Category	Second Category	Number
Fatty acyls	Fatty Acids and Conjugates	13
Fatty acyls	Octadecanoids	5
Fatty acyls	Eicosanoids	6
Fatty acyls	Fatty esters	1
Fatty acyls	Fatty amides	2
Glycerolipids	Diradylglycerols	12
Glycerolipids	Triradylglycerols	1
Glycerophospholipids	Glycerophosphocholines	14
Glycerophospholipids	Glycerophosphoethanolamines	8
Glycerophospholipids	Glycerophosphoserines	7
Glycerophospholipids	Glycerophosphoinositols	1
Glycerophospholipids	Glycerophosphates	7
Glycerophospholipids	Glycerophosphoinositolglycans	1
Polyketides	Flavonoids	8
Polyketides	Aromatic polyketides	1
Prenol lipids	Isoprenoids	3
Prenol lipids	Quinones and hydroquinones	1
Sphingolipids	Sphingoid bases	3
Sphingolipids	Acidic glycosphingolipids	1
Sterol lipids	Sterols	4
Sterol lipids	Steroids	2
Sterol lipids	Secosteroids	1
Sterol lipids	Steroid conjugates	2
