# Supplementary material for: Integrated transcriptome and metabolomics analyses revealed key functional genes in Canna indica under Cr stress
Source: Sci Rep. 2024 Jun 18;14:14090. doi: 10.1038/s41598-024-64877-w (PMC11189463; doi:10.1038/s41598-024-64877-w)
Supplement: Supplementary file 1 — Supplementary Tables. [file 41598_2024_64877_MOESM1_ESM.zip › 3-KEGG TOP20 pathways.docx.xlsx]

## Sheet: Sheet1
Table S3 KEGG TOP20 pathways
Pathway	Pathway ID	First Category	Second Category	Number
Purine metabolism	map00230	Metabolism	Nucleotide metabolism	13
Glycerophospholipid metabolism	map00564	Metabolism	Lipid metabolism	43
Tyrosine metabolism	map00350	Metabolism	Amino acid metabolism	9
Phenylpropanoid biosynthesis	map00940	Metabolism	Biosynthesis of other secondary metabolites	6
Arachidonic acid metabolism	map00590	Metabolism	Lipid metabolism	10
ABC transporters	map02010	Environmental Information Processing	Membrane transport	6
Amino sugar and nucleotide sugar metabolism	map00520	Metabolism	Carbohydrate metabolism	6
Pantothenate and CoA biosynthesis	map00770	Metabolism	Metabolism of cofactors and vitamins	5
Phenylalanine metabolism	map00360	Metabolism	Amino acid metabolism	5
Alanine, aspartate and glutamate metabolism	map00250	Metabolism	Amino acid metabolism	5
Linoleic acid metabolism	map00591	Metabolism	Lipid metabolism	9
Zeatin biosynthesis	map00908	Metabolism	Metabolism of terpenoids and polyketides	4
Nicotinate and nicotinamide metabolism	map00760	Metabolism	Metabolism of cofactors and vitamins	4
alpha-Linolenic acid metabolism	map00592	Metabolism	Lipid metabolism	8
Phenylalanine, tyrosine and tryptophan biosynthesis	map00400	Metabolism	Amino acid metabolism	4
Flavonoid biosynthesis	map00941	Metabolism	Biosynthesis of other secondary metabolites	3
Arginine biosynthesis	map00220	Metabolism	Amino acid metabolism	3
Histidine metabolism	map00340	Metabolism	Amino acid metabolism	3
Glycine, serine and threonine metabolism	map00260	Metabolism	Amino acid metabolism	9
Glyoxylate and dicarboxylate metabolism	map00630	Metabolism	Carbohydrate metabolism	3
