# Supplementary material for: Integrated transcriptome and metabolomics analyses revealed key functional genes in Canna indica under Cr stress
Source: Sci Rep. 2024 Jun 18;14:14090. doi: 10.1038/s41598-024-64877-w (PMC11189463; doi:10.1038/s41598-024-64877-w)
Supplement: Supplementary file 1 — Supplementary Tables. [file 41598_2024_64877_MOESM1_ESM.zip › 4-DEMs enrichment pathway statistics.docx.xlsx]

## Sheet: Sheet1
Table S4 DEMs enrichment pathway statistics
Cr0 vs Cr7
Num	Pathway Description	Database	Ratio_in_study	Ratio_in_pop	Pvalue_uncorrected	Pvalue_corrected
1	Sphingolipid metabolism	KEGG PATHWAY	1/8	25/4834	0.0407	0.3253
1	Pantothenate and CoA biosynthesis	KEGG PATHWAY	1/8	30/4834	0.0486	0.3889
1	beta-Alanine metabolism	KEGG PATHWAY	1/8	32/4834	0.0518	0.4143
1	Phenylalanine, tyrosine and tryptophan biosynthesis	KEGG PATHWAY	1/8	34/4834	0.0549	0.4395
1	alpha-Linolenic acid metabolism	KEGG PATHWAY	1/8	44/4834	0.0706	0.5647
1	Folate biosynthesis	KEGG PATHWAY	1/8	58/4834	0.0921	0.7369
2	Glycerophospholipid metabolism	KEGG PATHWAY	2/8	56/4834	0.0035	0.0282
3	Biosynthesis of cofactors	KEGG PATHWAY	3/8	327/4834	0.0133	0.1064
Cr0 vs Cr14
Num	Pathway Description	Database	Ratio_in_study	Ratio_in_pop	Pvalue_uncorrected	Pvalue_corrected
1	N-Glycan biosynthesis	KEGG PATHWAY	1/13	8/4834	0.0213	0.2133
1	One carbon pool by folate	KEGG PATHWAY	1/13	9/4834	0.024	0.2396
1	alpha-Linolenic acid metabolism	KEGG PATHWAY	1/13	44/4834	0.1122	1
1	Fatty acid biosynthesis	KEGG PATHWAY	1/13	58/4834	0.1454	1
1	Pyrimidine metabolism	KEGG PATHWAY	1/13	65/4834	0.1616	1
2	Sphingolipid metabolism	KEGG PATHWAY	2/13	25/4834	0.0019	0.0193
2	Autophagy - other	KEGG PATHWAY	1/13	3/4834	0.008	0.0805
2	Glycosylphosphatidylinositol (GPI)-anchor biosynthesis	KEGG PATHWAY	1/13	4/4834	0.0107	0.1072
2	Phenylalanine metabolism	KEGG PATHWAY	2/13	60/4834	0.0108	0.1082
4	Glycerophospholipid metabolism	KEGG PATHWAY	2/13	56/4834	0.0095	0.0947
Cr0 vs Cr21
Num	Pathway Description	Database	Ratio_in_study	Ratio_in_pop	Pvalue_uncorrected	Pvalue_corrected
1	Nitrogen metabolism	KEGG PATHWAY	1/19	19/4834	0.0722	1
1	Taurine and hypotaurine metabolism	KEGG PATHWAY	1/19	22/4834	0.0832	1
1	Carbon fixation in photosynthetic organisms	KEGG PATHWAY	1/19	23/4834	0.0868	1
1	Stilbenoid, diarylheptanoid and gingerol biosynthesis	KEGG PATHWAY	1/19	25/4834	0.094	1
1	Sphingolipid metabolism	KEGG PATHWAY	1/19	25/4834	0.094	1
1	beta-Alanine metabolism	KEGG PATHWAY	1/19	32/4834	0.1188	1
1	C5-Branched dibasic acid metabolism	KEGG PATHWAY	1/19	34/4834	0.1257	1
1	Lysine biosynthesis	KEGG PATHWAY	1/19	35/4834	0.1292	1
1	Glutathione metabolism	KEGG PATHWAY	1/19	38/4834	0.1395	1
1	Monobactam biosynthesis	KEGG PATHWAY	1/19	39/4834	0.1429	1
1	Butanoate metabolism	KEGG PATHWAY	1/19	42/4834	0.153	1
1	Terpenoid backbone biosynthesis	KEGG PATHWAY	1/19	45/4834	0.1631	1
1	Cyanoamino acid metabolism	KEGG PATHWAY	1/19	45/4834	0.1631	1
1	Lysine degradation	KEGG PATHWAY	1/19	50/4834	0.1796	1
1	Glycine, serine and threonine metabolism	KEGG PATHWAY	1/19	50/4834	0.1796	1
1	Fatty acid biosynthesis	KEGG PATHWAY	1/19	58/4834	0.2053	1
1	Phenylalanine metabolism	KEGG PATHWAY	1/19	60/4834	0.2116	1
1	Glyoxylate and dicarboxylate metabolism	KEGG PATHWAY	1/19	62/4834	0.2179	1
1	Cysteine and methionine metabolism	KEGG PATHWAY	1/19	64/4834	0.2241	1
1	Tropane, piperidine and pyridine alkaloid biosynthesis	KEGG PATHWAY	1/19	68/4834	0.2364	1
1	Phenylpropanoid biosynthesis	KEGG PATHWAY	1/19	68/4834	0.2364	1
1	Flavonoid biosynthesis	KEGG PATHWAY	1/19	74/4834	0.2545	1
1	Arginine and proline metabolism	KEGG PATHWAY	1/19	78/4834	0.2663	1
1	Tyrosine metabolism	KEGG PATHWAY	1/19	78/4834	0.2663	1
1	Neomycin, kanamycin and gentamicin biosynthesis	KEGG PATHWAY	1/19	81/4834	0.2751	1
1	Isoquinoline alkaloid biosynthesis	KEGG PATHWAY	1/19	122/4834	0.3853	1
1	Porphyrin and chlorophyll metabolism	KEGG PATHWAY	1/19	144/4834	0.4377	1
2	Arginine biosynthesis	KEGG PATHWAY	2/19	23/4834	0.0035	0.134
2	Alanine, aspartate and glutamate metabolism	KEGG PATHWAY	2/19	28/4834	0.0052	0.1978
2	Pantothenate and CoA biosynthesis	KEGG PATHWAY	2/19	30/4834	0.006	0.2266
2	Carbapenem biosynthesis	KEGG PATHWAY	2/19	32/4834	0.0068	0.2572
2	Histidine metabolism	KEGG PATHWAY	2/19	47/4834	0.0142	0.5412
2	Aminoacyl-tRNA biosynthesis	KEGG PATHWAY	2/19	52/4834	0.0173	0.6562
2	Nicotinate and nicotinamide metabolism	KEGG PATHWAY	2/19	55/4834	0.0192	0.7297
2	Glycerophospholipid metabolism	KEGG PATHWAY	2/19	56/4834	0.0199	0.755
2	ABC transporters	KEGG PATHWAY	2/19	137/4834	0.0996	1
3	Arachidonic acid metabolism	KEGG PATHWAY	2/19	75/4834	0.0029	0.1105
3	Biosynthesis of cofactors	KEGG PATHWAY	2/19	327/4834	0.1332	1
