# Supplementary material for: Integrated transcriptome and metabolomics analyses revealed key functional genes in Canna indica under Cr stress
Source: Sci Rep. 2024 Jun 18;14:14090. doi: 10.1038/s41598-024-64877-w (PMC11189463; doi:10.1038/s41598-024-64877-w)
Supplement: Supplementary file 1 — Supplementary Tables. [file 41598_2024_64877_MOESM1_ESM.zip › 5-Transcription function annotation.docx.xlsx]

## Sheet: Sheet1
Table S5 Transcription function annotation
Database	Unigene number	Transcript number	Percentage	Percentage
GO	40247	93943	37.12	48.25
KEGG	19328	47905	17.82	24.61
eggNOG	41930	101503	38.67	52.13
NR	49065	113330	45.25	58.2
Swiss-Prot	33143	81174	30.56	41.7
Pfam	32814	79098	30.25	40.63
