# Supplementary material for: Integrated transcriptome and metabolomics analyses revealed key functional genes in Canna indica under Cr stress
Source: Sci Rep. 2024 Jun 18;14:14090. doi: 10.1038/s41598-024-64877-w (PMC11189463; doi:10.1038/s41598-024-64877-w)
Supplement: Supplementary file 1 — Supplementary Tables. [file 41598_2024_64877_MOESM1_ESM.zip › 6-Sequencing data evaluation statistics.docx.xlsx]

## Sheet: Sheet1
Table S6 Sequencing data evaluation statistics
Sample	Raw reads	Raw bases	Clean reads	Clean bases	Error rate(%)	Q20(%)	Q30(%)	GC content(%)
Cr21-3	44859478	6773781178	43085226	6351031423	0.0248	98.14	94.38	46.28
Cr21-2	50096334	7564546434	48263318	7134311190	0.0247	98.19	94.47	46.88
Cr21-1	45951290	6938644790	43955622	6484426550	0.0245	98.27	94.73	47.29
CK21-3	53565704	8088421304	52029672	7656421324	0.0247	98.18	94.47	48.93
CK21-2	46632456	7041500856	44589874	6585116920	0.0246	98.2	94.54	47.14
CK21-1	54544338	8236195038	52635926	7706187872	0.0245	98.24	94.66	49.14
Cr14-3	56094608	8470285808	54184174	7889519514	0.0246	98.21	94.6	49.26
Cr14-2	49377050	7455934550	47839860	6991775737	0.0248	98.15	94.41	48.7
Cr14-1	52287486	7895410386	49868028	7339597990	0.0248	98.15	94.4	47.49
CK14-3	52985206	8000766106	51403720	7525388423	0.0246	98.23	94.61	47.7
CK14-2	42497626	6417141526	40990648	6006757684	0.0244	98.3	94.81	47.96
CK14-1	52888042	7986094342	50893406	7459792887	0.0245	98.26	94.74	48.37
Cr7-3	47716146	7205138046	46112910	6796531668	0.0246	98.23	94.57	46.86
Cr7-2	72785680	10990637680	70285978	10251757973	0.0248	98.13	94.36	49.21
Cr7-1	49561948	7483854148	47485324	6985567784	0.0246	98.23	94.55	45.61
CK7-3	52629342	7947030642	50751652	7531049659	0.0248	98.14	94.35	47.27
CK7-2	55655860	8404034860	53326872	7863976780	0.025	98.08	94.22	48.01
CK7-1	51951054	7844609154	49866550	7366967713	0.0245	98.25	94.72	47.96
Cr0-3	51678122	7803396422	49963434	7394171772	0.0249	98.11	94.32	47.6
Cr0-2	58306792	8804325592	56495128	8339931873	0.0245	98.27	94.72	47.65
Cr0-1	57683358	8710187058	56428912	8259255035	0.0243	98.35	94.9	48.3
