# Supplementary material for: Integrated transcriptome and metabolomics analyses revealed key functional genes in Canna indica under Cr stress
Source: Sci Rep. 2024 Jun 18;14:14090. doi: 10.1038/s41598-024-64877-w (PMC11189463; doi:10.1038/s41598-024-64877-w)
Supplement: Supplementary file 1 — Supplementary Tables. [file 41598_2024_64877_MOESM1_ESM.zip › 7-Top 15 up-down DEGs statistics.docx.xlsx]

## Sheet: Sheet1
Table S7 Top 15 up-down DEGs statistics
Cr0 vs Cr7
ID	log2Fold Change	pvalue	padjust	Significant	regulated	description
TRINITY_DN52144_c0_g1	11.5572	8.39018e-05	0.00697647	yes	up	PREDICTED: 1-Cys peroxiredoxin [Musa acuminata subsp. malaccensis]
TRINITY_DN18619_c0_g1	7.0752	8.4892e-10	1.39004e-06	yes	up	hypothetical protein C4D60_Mb04t25670 [Musa balbisiana]
TRINITY_DN32212_c0_g1	6.90701	4.36601e-06	0.000885114	yes	up	PREDICTED: probable WRKY transcription factor 59 isoform X1 [Musa acuminata subsp. malaccensis]
TRINITY_DN6046_c0_g1	6.66733	4.36409e-09	4.64481e-06	yes	up	unnamed protein product [Musa acuminata subsp. malaccensis]
TRINITY_DN37400_c0_g2	6.45342	8.86671e-05	0.00723146	yes	up	uncharacterized protein LOC109720094 [Ananas comosus]
TRINITY_DN28981_c0_g1	6.2856	5.04094e-08	3.83228e-05	yes	up	PREDICTED: probable vacuolar amino acid transporter YPQ1 isoform X2 [Musa acuminata subsp. malaccensis]
TRINITY_DN31002_c0_g1	6.17522	3.3159e-05	0.00375447	yes	up	hypothetical protein Bca52824_040984 [Brassica carinata]
TRINITY_DN78186_c0_g1	6.05873	0.000319898	0.0171958	yes	up	PREDICTED: uncharacterized protein LOC103979616 [Musa acuminata subsp. malaccensis]
TRINITY_DN31733_c0_g1	5.86515	1.07803e-07	6.5564e-05	yes	up	hypothetical protein C4D60_Mb04t25660 [Musa balbisiana]
TRINITY_DN51782_c0_g2	5.81081	0.000285611	0.0159991	yes	up	hypothetical protein AQUCO_01100520v1 [Aquilegia coerulea]
TRINITY_DN104018_c0_g1	5.64246	0.00114634	0.0394527	yes	up	retrotransposon protein, putative, unclassified, expressed [Oryza sativa Japonica Group]
TRINITY_DN46283_c1_g2	5.63391	1.42962e-05	0.00213216	yes	up	serine/threonine-protein kinase PBL27-like [Olea europaea var. sylvestris]
TRINITY_DN54896_c1_g2	5.28921	0.0014764	0.0464901	yes	up	hypothetical protein MA16_Dca006990 [Dendrobium catenatum]
TRINITY_DN13789_c1_g1	5.27983	0.000350392	0.0183913	yes	up	probable mannitol dehydrogenase [Phoenix dactylifera]
TRINITY_DN27167_c0_g2	5.26172	0.000926952	0.0344055	yes	up	putative nucleotidyltransferase, Ribonuclease H [Helianthus annuus]
TRINITY_DN3847_c0_g3	-9.57715	9.68329e-05	0.00769117	yes	down	hypothetical protein ZIOFF_005976 [Zingiber officinale]
TRINITY_DN67_c0_g1	-9.73313	8.07548e-05	0.00683494	yes	down	unnamed protein product [Ananas comosus var. bracteatus]
TRINITY_DN1985_c0_g1	-10.4272	0.000223762	0.0139476	yes	down	unnamed protein product [Ananas comosus var. bracteatus]
TRINITY_DN309_c0_g1	-10.5448	0.0014384	0.0456992	yes	down	uncharacterized protein LOC109716078, partial [Ananas comosus]
TRINITY_DN23440_c0_g1	-10.6085	0.000129626	0.00950851	yes	down	uncharacterized protein LOC111892615 [Lactuca sativa]
TRINITY_DN6382_c0_g3	-10.937	0.000238775	0.01446	yes	down	hypothetical protein COCNU_05G006060 [Cocos nucifera]
TRINITY_DN2637_c0_g2	-11.0151	0.000225544	0.0139658	yes	down	hypothetical protein F2Q68_00001533 [Brassica cretica]
TRINITY_DN24401_c0_g2	-11.3502	0.000826807	0.0318261	yes	down	unnamed protein product [Ananas comosus var. bracteatus]
TRINITY_DN33523_c0_g1	-11.3945	0.000843153	0.0321645	yes	down	uncharacterized protein LOC109716078, partial [Ananas comosus]
TRINITY_DN14095_c0_g2	-11.4454	0.000165934	0.0112489	yes	down	putative disease resistance protein RGA4 isoform X2 [Phoenix dactylifera]
TRINITY_DN2004_c0_g2	-11.9249	3.37031e-06	0.000721027	yes	down	uncharacterized protein LOC109710675 [Ananas comosus]
TRINITY_DN24401_c0_g3	-12.5962	0.00126352	0.0420249	yes	down	unnamed protein product [Ananas comosus var. bracteatus]
TRINITY_DN12814_c0_g1	-12.6228	0.00123376	0.0413908	yes	down	unnamed protein product [Musa acuminata subsp. malaccensis]
TRINITY_DN14275_c0_g1	-12.8713	0.000985731	0.0357154	yes	down	uncharacterized protein LOC109716078, partial [Ananas comosus]
TRINITY_DN2758_c0_g1	-13.5396	9.77492e-06	0.00165519	yes	down	hypothetical protein, partial [Plantago major]
Cr0 vs Cr14
ID	log2Fold Change	pvalue	padjust	Significant	regulated	description
TRINITY_DN5112_c0_g1	12.7971	7.37384e-34	5.19877e-30	yes	up	hypothetical protein, partial [Plantago major]
TRINITY_DN32212_c0_g1	11.1798	6.03585e-06	0.000201944	yes	up	PREDICTED: probable WRKY transcription factor 59 isoform X1 [Musa acuminata subsp. malaccensis]
TRINITY_DN67_c0_g2	10.5056	2.56222e-12	6.32253e-10	yes	up	uncharacterized protein LOC109716078, partial [Ananas comosus]
TRINITY_DN7052_c1_g1	10.4688	4.82937e-12	1.08831e-09	yes	up	hypothetical protein C4D60_Mb07t17830 [Musa balbisiana]
TRINITY_DN66478_c0_g1	10.2528	6.37168e-15	2.80764e-12	yes	up	PREDICTED: fasciclin-like arabinogalactan protein 3 isoform X2 [Musa acuminata subsp. malaccensis]
TRINITY_DN53376_c0_g1	9.64187	1.4178e-22	2.69121e-19	yes	up	PREDICTED: UDP-glycosyltransferase 82A1 [Musa acuminata subsp. malaccensis]
TRINITY_DN23292_c0_g2	9.27807	2.72753e-10	3.81329e-08	yes	up	PREDICTED: jacalin-related lectin 3-like [Musa acuminata subsp. malaccensis]
TRINITY_DN7052_c1_g2	9.27239	1.91591e-09	2.12959e-07	yes	up	serine/threonine-protein kinase RIPK-like [Phoenix dactylifera]
TRINITY_DN55206_c0_g1	9.17505	1.42609e-31	8.79754e-28	yes	up	hypothetical protein C4D60_Mb07t25410 [Musa balbisiana]
TRINITY_DN3493_c0_g1	8.81615	3.38041e-29	1.85367e-25	yes	up	hypothetical protein C4D60_Mb08t07330 [Musa balbisiana]
TRINITY_DN19349_c0_g2	8.72921	1.06159e-09	1.26856e-07	yes	up	Copia protein [Vitis vinifera]
TRINITY_DN1232_c1_g2	8.53386	8.17898e-12	1.794e-09	yes	up	PREDICTED: polyphenol oxidase I, chloroplastic-like [Musa acuminata subsp. malaccensis]
TRINITY_DN1363_c0_g1	8.49384	1.86434e-21	3.28603e-18	yes	up	calmodulin-like protein 11 [Dendrobium catenatum]
TRINITY_DN1495_c0_g1	8.28968	3.42449e-08	2.60008e-06	yes	up	probable WRKY transcription factor 49 [Phoenix dactylifera]
TRINITY_DN8540_c0_g1	7.99659	5.48735e-11	9.30624e-09	yes	up	hypothetical protein B296_00038419, partial [Ensete ventricosum]
TRINITY_DN2191_c3_g1	-11.5923	0.00300591	0.0268357	yes	down	unnamed protein product [Ananas comosus var. bracteatus]
TRINITY_DN25180_c0_g2	-11.6273	0.00291932	0.0262718	yes	down	unnamed protein product [Ananas comosus var. bracteatus]
TRINITY_DN67_c0_g3	-11.685	0.00278193	0.0254436	yes	down	uncharacterized protein LOC109716078, partial [Ananas comosus]
TRINITY_DN18941_c0_g3	-11.7431	0.00264942	0.0245594	yes	down	unnamed protein product [Ananas comosus var. bracteatus]
TRINITY_DN7798_c0_g1	-11.9731	0.00217934	0.0214338	yes	down	uncharacterized protein LOC109716078, partial [Ananas comosus]
TRINITY_DN66589_c0_g1	-12.0129	0.00210634	0.0208875	yes	down	uncharacterized protein LOC109716078, partial [Ananas comosus]
TRINITY_DN292_c0_g2	-12.0542	0.00203284	0.0204199	yes	down	unnamed protein product [Musa acuminata subsp. malaccensis]
TRINITY_DN6_c0_g3	-12.2782	0.00167382	0.0177682	yes	down	uncharacterized protein LOC109710675 [Ananas comosus]
TRINITY_DN24401_c0_g2	-12.3316	0.00159732	0.017182	yes	down	unnamed protein product [Ananas comosus var. bracteatus]
TRINITY_DN1985_c0_g1	-12.3557	0.00040023	0.00607489	yes	down	unnamed protein product [Ananas comosus var. bracteatus]
TRINITY_DN24401_c0_g3	-12.6043	0.00125434	0.0142637	yes	down	unnamed protein product [Ananas comosus var. bracteatus]
TRINITY_DN12814_c0_g1	-12.6295	0.00122641	0.014014	yes	down	unnamed protein product [Musa acuminata subsp. malaccensis]
TRINITY_DN14275_c0_g1	-12.8796	0.000978312	0.0118048	yes	down	uncharacterized protein LOC109716078, partial [Ananas comosus]
TRINITY_DN2004_c0_g2	-13.4916	1.02738e-05	0.000314928	yes	down	uncharacterized protein LOC109710675 [Ananas comosus]
TRINITY_DN2758_c0_g1	-13.6465	6.06787e-08	4.24167e-06	yes	down	hypothetical protein, partial [Plantago major]
Cr0 vs Cr21
ID	log2Fold Change	pvalue	padjust	Significant	regulated	description
TRINITY_DN23292_c0_g2	13.6561	1.31337e-22	4.59528e-19	yes	up	PREDICTED: jacalin-related lectin 3-like [Musa acuminata subsp. malaccensis]
TRINITY_DN5112_c0_g1	13.5074	9.6718e-13	3.35818e-10	yes	up	hypothetical protein, partial [Plantago major]
TRINITY_DN17294_c0_g1	12.3066	2.05667e-22	6.68196e-19	yes	up	pathogenesis-related protein PRB1-3-like [Elaeis guineensis]
TRINITY_DN6046_c0_g1	11.4156	1.00004e-36	1.51623e-32	yes	up	unnamed protein product [Musa acuminata subsp. malaccensis]
TRINITY_DN32212_c0_g1	11.1239	8.92695e-16	6.15216e-13	yes	up	PREDICTED: probable WRKY transcription factor 59 isoform X1 [Musa acuminata subsp. malaccensis]
TRINITY_DN24496_c0_g1	10.4397	8.878e-12	2.38334e-09	yes	up	lhy2, partial [Populus tremula]
TRINITY_DN8785_c0_g1	9.76338	1.36298e-13	5.90429e-11	yes	up	PREDICTED: CEN-like protein 1 [Musa acuminata subsp. malaccensis]
TRINITY_DN28388_c0_g1	9.709	2.48238e-09	3.37884e-07	yes	up	plasma membrane calcium-transporting ATPase 3-like [Rhodamnia argentea]
TRINITY_DN24755_c0_g1	9.67882	1.04769e-08	1.14279e-06	yes	up	PREDICTED: 6-phosphogluconate dehydrogenase, decarboxylating 2, chloroplastic [Theobroma cacao]
TRINITY_DN14891_c0_g2	9.43349	2.07363e-09	2.94747e-07	yes	up	polyubiquitin-like [Chenopodium quinoa]
TRINITY_DN18619_c0_g1	9.28201	1.7519e-26	8.85388e-23	yes	up	hypothetical protein C4D60_Mb04t25670 [Musa balbisiana]
TRINITY_DN18908_c0_g1	9.27159	9.87314e-10	1.50698e-07	yes	up	putative mediator of RNA polymerase II transcription subunit 37e [Capsicum chinense]
TRINITY_DN21914_c0_g1	9.25737	3.52553e-08	3.24613e-06	yes	up	PREDICTED: microsomal glutathione S-transferase 3-like [Ipomoea nil]
TRINITY_DN38431_c0_g1	9.14412	0.00111573	0.0113564	yes	up	gamma-glutamyl hydrolase 2-like [Senna tora]
TRINITY_DN19405_c0_g1	9.05846	6.67353e-07	3.68073e-05	yes	up	calmodulin-like [Dendrobium catenatum]
TRINITY_DN2928_c3_g1	-10.5979	2.02618e-05	0.000541804	yes	down	Gag-protease-integrase-RT-RNaseH polyprotein [Glycine max]
TRINITY_DN105253_c0_g1	-10.6818	0.00625615	0.0384646	yes	down	uncharacterized protein LOC107607142 [Arachis ipaensis]
TRINITY_DN1832_c0_g1	-10.7617	0.00587841	0.0368088	yes	down	hypothetical protein MA16_Dca012375 [Dendrobium catenatum]
TRINITY_DN27675_c0_g4	-10.806	0.00567759	0.0359123	yes	down	uncharacterized protein LOC109716078, partial [Ananas comosus]
TRINITY_DN8856_c0_g1	-11.0232	0.00478055	0.0319066	yes	down	putative disease resistance protein RGA3 [Hibiscus syriacus]
TRINITY_DN14095_c0_g2	-11.0837	0.000269079	0.00395958	yes	down	putative disease resistance protein RGA4 isoform X2 [Phoenix dactylifera]
TRINITY_DN12814_c0_g1	-11.2979	0.00105369	0.0109198	yes	down	unnamed protein product [Musa acuminata subsp. malaccensis]
TRINITY_DN18941_c0_g3	-11.373	0.00360251	0.0261841	yes	down	unnamed protein product [Ananas comosus var. bracteatus]
TRINITY_DN7798_c0_g1	-11.6031	0.00297866	0.0228358	yes	down	uncharacterized protein LOC109716078, partial [Ananas comosus]
TRINITY_DN5693_c0_g2	-11.697	1.13917e-06	5.77053e-05	yes	down	hypothetical protein AMTR_s00071p00160240 [Amborella trichopoda]
TRINITY_DN6_c0_g3	-11.9082	0.00230355	0.0191094	yes	down	uncharacterized protein LOC109710675 [Ananas comosus]
TRINITY_DN24401_c0_g2	-11.9615	0.00220094	0.0185114	yes	down	unnamed protein product [Ananas comosus var. bracteatus]
TRINITY_DN24401_c0_g3	-12.2343	0.00173904	0.0156115	yes	down	unnamed protein product [Ananas comosus var. bracteatus]
TRINITY_DN14275_c0_g1	-12.5096	0.00136487	0.0131167	yes	down	uncharacterized protein LOC109716078, partial [Ananas comosus]
TRINITY_DN2758_c0_g1	-13.3815	2.89176e-10	5.32518e-08	yes	down	hypothetical protein, partial [Plantago major]
