# Supplementary material for: Integrated transcriptome and metabolomics analyses revealed key functional genes in Canna indica under Cr stress
Source: Sci Rep. 2024 Jun 18;14:14090. doi: 10.1038/s41598-024-64877-w (PMC11189463; doi:10.1038/s41598-024-64877-w)
Supplement: Supplementary file 1 — Supplementary Tables. [file 41598_2024_64877_MOESM1_ESM.zip › 8-Statistics of up-regulated and down-regulated DEGs.docx.xlsx]

## Sheet: Sheet1
Table S8 Statistics of up-regulated and down-regulated DEGs
Group	total	up	down
Cr0_vs_Cr7	1393	440	953
Cr0_vs_Cr14	6771	2964	3807
Cr0_vs_Cr21	8083	4306	3777
