# Supplementary material for: Integrated transcriptome and metabolomics analyses revealed key functional genes in Canna indica under Cr stress
Source: Sci Rep. 2024 Jun 18;14:14090. doi: 10.1038/s41598-024-64877-w (PMC11189463; doi:10.1038/s41598-024-64877-w)
Supplement: Supplementary file 1 — Supplementary Tables. [file 41598_2024_64877_MOESM1_ESM.zip › 9-The top fifteen GO pathways of DEGs enrichment degree.docx.xlsx]

## Sheet: Cr0_vs_Cr7
Table S11 The top fifteen GO pathways of DEGs enrichment degree
Number	GO ID	Term Type	Description	Ratio_in_study	Ratio_in_pop	Pvalue_uncorrected	Pvalue_corrected	regulated
19	GO:0005829	Cellular component	cytosol	19/346	1212/40306	0.0109096	0.648175	up
4	GO:0005887	Cellular component	integral component of plasma membrane	4/346	109/40306	0.0146747	0.786201	up
4	GO:0031301	Cellular component	integral component of organelle membrane	4/346	157/40306	0.0469123	1	up
4	GO:0031300	Cellular component	intrinsic component of organelle membrane	4/346	160/40306	0.0496615	1	up
2	GO:0032432	Cellular component	actin filament bundle	2/346	13/40306	0.00538389	0.451848	up
2	GO:0048471	Cellular component	perinuclear region of cytoplasm	2/346	13/40306	0.00538389	0.451848	up
2	GO:0005884	Cellular component	actin filament	2/346	18/40306	0.0102663	0.627369	up
2	GO:0031305	Cellular component	integral component of mitochondrial inner membrane	2/346	39/40306	0.0442038	1	up
2	GO:0031304	Cellular component	intrinsic component of mitochondrial inner membrane	2/346	39/40306	0.0442038	1	up
1	GO:0034399	Cellular component	nuclear periphery	1/346	3/40306	0.0255332	1	up
1	GO:0005751	Cellular component	mitochondrial respiratory chain complex IV	1/346	4/40306	0.0338989	1	up
1	GO:0012511	Cellular component	monolayer-surrounded lipid storage body	1/346	4/40306	0.0338989	1	up
1	GO:0002189	Cellular component	ribose phosphate diphosphokinase complex	1/346	5/40306	0.0421931	1	up
107	GO:0005634	Cellular component	nucleus	107/563	5561/40306	0.000546398	0.0736883	down
2	GO:0000776	Cellular component	kinetochore	2/563	24/40306	0.0438983	1	down
1	GO:0009531	Cellular component	secondary cell wall	1/563	2/40306	0.0277415	1	down
31	GO:0005215	Molecular function	transporter activity	31/346	2374/40306	0.0210059	0.92308	up
29	GO:0022857	Molecular function	transmembrane transporter activity	29/346	2294/40306	0.0354785	1	up
21	GO:0015075	Molecular function	ion transmembrane transporter activity	21/346	1066/40306	0.000503574	0.0965711	up
19	GO:0015318	Molecular function	inorganic molecular entity transmembrane transporter activity	19/346	1014/40306	0.00151832	0.197939	up
19	GO:0016757	Molecular function	glycosyltransferase activity	19/346	1082/40306	0.00366132	0.349254	up
18	GO:0022804	Molecular function	active transmembrane transporter activity	18/346	1148/40306	0.013794	0.754523	up
15	GO:0030246	Molecular function	carbohydrate binding	15/346	563/40306	0.000125598	0.0401241	up
14	GO:0008324	Molecular function	cation transmembrane transporter activity	14/346	801/40306	0.0109951	0.648175	up
14	GO:0016798	Molecular function	hydrolase activity, acting on glycosyl bonds	14/346	890/40306	0.0265694	1	up
13	GO:0051082	Molecular function	unfolded protein binding	13/346	273/40306	8.35861e-07	0.00242338	up
13	GO:0022890	Molecular function	inorganic cation transmembrane transporter activity	13/346	757/40306	0.0160537	0.798945	up
13	GO:0004553	Molecular function	hydrolase activity, hydrolyzing O-glycosyl compounds	13/346	823/40306	0.0331653	1	up
11	GO:0015399	Molecular function	primary active transmembrane transporter activity	11/346	652/40306	0.0299189	1	up
10	GO:0022853	Molecular function	active ion transmembrane transporter activity	10/346	454/40306	0.00628443	0.488214	up
9	GO:0046873	Molecular function	metal ion transmembrane transporter activity	9/346	326/40306	0.0021859	0.263048	up
187	GO:0003676	Molecular function	nucleic acid binding	187/563	11428/40306	0.0109688	0.817126	down
90	GO:0140640	Molecular function	catalytic activity, acting on a nucleic acid	90/563	4360/40306	0.000161039	0.0273836	down
85	GO:0016788	Molecular function	hydrolase activity, acting on ester bonds	85/563	3644/40306	5.38191e-06	0.00205539	down
77	GO:0003677	Molecular function	DNA binding	77/563	3751/40306	0.000732884	0.0909939	down
69	GO:0004518	Molecular function	nuclease activity	69/563	2584/40306	2.26707e-06	0.00150019	down
68	GO:0140098	Molecular function	catalytic activity, acting on RNA	68/563	2636/40306	2.68508e-06	0.00150019	down
67	GO:0004519	Molecular function	endonuclease activity	67/563	2421/40306	2.5058e-06	0.00150019	down
63	GO:0004540	Molecular function	ribonuclease activity	63/563	2013/40306	1.20644e-06	0.00150019	down
62	GO:0004521	Molecular function	endoribonuclease activity	62/563	1954/40306	2.34688e-06	0.00150019	down
61	GO:0016891	Molecular function	endoribonuclease activity, producing 5'-phosphomonoesters	61/563	1918/40306	1.90725e-06	0.00150019	down
61	GO:0016893	Molecular function	endonuclease activity, active with either ribo- or deoxyribonucleic acids and producing 5'-phosphomonoesters	61/563	1947/40306	2.22019e-06	0.00150019	down
61	GO:0004523	Molecular function	RNA-DNA hybrid ribonuclease activity	61/563	1889/40306	2.6719e-06	0.00150019	down
48	GO:0140110	Molecular function	transcription regulator activity	48/563	1382/40306	1.69406e-06	0.00150019	down
48	GO:0003700	Molecular function	DNA-binding transcription factor activity	48/563	1259/40306	1.9042e-06	0.00150019	down
31	GO:0043565	Molecular function	sequence-specific DNA binding	31/563	854/40306	1.74478e-06	0.00150019	down
33	GO:0005975	Biological process	carbohydrate metabolic process	33/346	1936/40306	0.000197152	0.0531766	up
33	GO:0050896	Biological process	response to stimulus	33/346	2653/40306	0.0374482	1	up
19	GO:0042221	Biological process	response to chemical	19/346	740/40306	2.68572e-05	0.0123575	up
15	GO:0009628	Biological process	response to abiotic stimulus	15/346	690/40306	0.00104112	0.1588	up
14	GO:0006457	Biological process	protein folding	14/346	429/40306	2.46235e-05	0.0123575	up
12	GO:0005996	Biological process	monosaccharide metabolic process	12/346	418/40306	0.000301994	0.0738187	up
12	GO:0055085	Biological process	transmembrane transport	12/346	643/40306	0.0140555	0.76349	up
11	GO:0010035	Biological process	response to inorganic substance	11/346	271/40306	2.59471e-05	0.0123575	up
11	GO:0019318	Biological process	hexose metabolic process	11/346	344/40306	0.000215343	0.0561471	up
11	GO:1901700	Biological process	response to oxygen-containing compound	11/346	354/40306	0.000274967	0.0693803	up
10	GO:0010033	Biological process	response to organic substance	10/346	464/40306	0.00727271	0.536671	up
9	GO:0009408	Biological process	response to heat	9/346	159/40306	1.04922e-05	0.00591902	up
9	GO:0009266	Biological process	response to temperature stimulus	9/346	265/40306	0.000518535	0.0965711	up
7	GO:0006541	Biological process	glutamine metabolic process	7/346	194/40306	0.00151444	0.197939	up
7	GO:0009064	Biological process	glutamine family amino acid metabolic process	7/346	266/40306	0.00846746	0.545908	up
82	GO:0065007	Biological process	biological regulation	82/563	4618/40306	0.0232793	1	down
73	GO:0050789	Biological process	regulation of biological process	73/563	4127/40306	0.0355127	1	down
45	GO:0019222	Biological process	regulation of metabolic process	45/563	2348/40306	0.0363924	1	down
43	GO:0060255	Biological process	regulation of macromolecule metabolic process	43/563	2214/40306	0.0314744	1	down
39	GO:0010468	Biological process	regulation of gene expression	39/563	1980/40306	0.0304387	1	down
33	GO:0019219	Biological process	regulation of nucleobase-containing compound metabolic process	33/563	1593/40306	0.0283194	1	down
32	GO:0006355	Biological process	regulation of transcription, DNA-templated	32/563	1487/40306	0.0172697	1	down
32	GO:2001141	Biological process	regulation of RNA biosynthetic process	32/563	1488/40306	0.017321	1	down
32	GO:1903506	Biological process	regulation of nucleic acid-templated transcription	32/563	1488/40306	0.017321	1	down
32	GO:0051252	Biological process	regulation of RNA metabolic process	32/563	1548/40306	0.0268008	1	down
13	GO:0016567	Biological process	protein ubiquitination	13/563	486/40306	0.0285382	1	down
8	GO:0009308	Biological process	amine metabolic process	8/563	136/40306	0.000680936	0.0859077	down
6	GO:0010817	Biological process	regulation of hormone levels	6/563	107/40306	0.00398273	0.370868	down
6	GO:0009733	Biological process	response to auxin	6/563	107/40306	0.00398273	0.370868	down
5	GO:0045927	Biological process	positive regulation of growth	5/563	44/40306	0.000361866	0.0534059	down

## Sheet: Cr0_vs_Cr14
Table S11 The top fifteen GO pathways of DEGs enrichment degree
Number	GO ID	Term Type	Description	Ratio_in_study	Ratio_in_pop	Pvalue_uncorrected	Pvalue_corrected	regulated
794	GO:0031224	Cellular component	intrinsic component of membrane	794/2014	13162/40306	9.00459e-06	0.000773999	up
786	GO:0016021	Cellular component	integral component of membrane	786/2014	13125/40306	8.87872e-06	0.000773999	up
66	GO:0005576	Cellular component	extracellular region	66/2014	667/40306	2.4094e-06	0.000633038	up
62	GO:0098588	Cellular component	bounding membrane of organelle	62/2014	832/40306	0.00213026	0.0674612	up
58	GO:0005794	Cellular component	Golgi apparatus	58/2014	605/40306	2.91514e-06	0.000633038	up
47	GO:0000139	Cellular component	Golgi membrane	47/2014	399/40306	1.18328e-06	0.000633038	up
24	GO:0031226	Cellular component	intrinsic component of plasma membrane	24/2014	210/40306	0.000166268	0.00815658	up
18	GO:0031225	Cellular component	anchored component of membrane	18/2014	124/40306	4.57788e-05	0.00299357	up
18	GO:0048046	Cellular component	apoplast	18/2014	206/40306	0.0227511	0.429047	up
14	GO:0046658	Cellular component	anchored component of plasma membrane	14/2014	101/40306	0.000500152	0.0201659	up
5	GO:0031305	Cellular component	integral component of mitochondrial inner membrane	5/2014	39/40306	0.0435761	0.639444	up
5	GO:0031304	Cellular component	intrinsic component of mitochondrial inner membrane	5/2014	39/40306	0.0435761	0.639444	up
808	GO:0031224	Cellular component	intrinsic component of membrane	808/2291	13162/40306	0.00633679	0.223272	down
804	GO:0016021	Cellular component	integral component of membrane	804/2291	13125/40306	0.00828701	0.275218	down
391	GO:0005634	Cellular component	nucleus	391/2291	5561/40306	1.23413e-05	0.00122194	down
117	GO:0005886	Cellular component	plasma membrane	117/2291	1445/40306	0.00012736	0.00986348	down
27	GO:0042651	Cellular component	thylakoid membrane	27/2291	292/40306	0.0149188	0.385234	down
27	GO:0034357	Cellular component	photosynthetic membrane	27/2291	292/40306	0.0149188	0.385234	down
26	GO:0009535	Cellular component	chloroplast thylakoid membrane	26/2291	277/40306	0.0125268	0.346236	down
26	GO:0055035	Cellular component	plastid thylakoid membrane	26/2291	279/40306	0.013043	0.356713	down
19	GO:0031226	Cellular component	intrinsic component of plasma membrane	19/2291	210/40306	0.0495681	0.75102	down
15	GO:0031225	Cellular component	anchored component of membrane	15/2291	124/40306	0.00530313	0.197529	down
15	GO:0005667	Cellular component	transcription regulator complex	15/2291	139/40306	0.0155487	0.394615	down
12	GO:0046658	Cellular component	anchored component of plasma membrane	12/2291	101/40306	0.0148153	0.385234	down
8	GO:0009522	Cellular component	photosystem I	8/2291	57/40306	0.0148176	0.385234	down
8	GO:0009523	Cellular component	photosystem II	8/2291	58/40306	0.0163567	0.406165	down
6	GO:0016602	Cellular component	CCAAT-binding factor complex	6/2291	30/40306	0.00611566	0.219434	down
1082	GO:0003824	Molecular function	catalytic activity	1082/2014	20312/40306	0.00218502	0.0686395	up
221	GO:0016491	Molecular function	oxidoreductase activity	221/2014	3148/40306	5.96346e-06	0.000657406	up
152	GO:0005215	Molecular function	transporter activity	152/2014	2374/40306	0.00185111	0.0600805	up
151	GO:0022857	Molecular function	transmembrane transporter activity	151/2014	2294/40306	0.000540381	0.0215656	up
109	GO:0140110	Molecular function	transcription regulator activity	109/2014	1382/40306	5.35315e-06	0.000647561	up
106	GO:0003700	Molecular function	DNA-binding transcription factor activity	106/2014	1259/40306	3.62733e-06	0.000633038	up
100	GO:0016757	Molecular function	glycosyltransferase activity	100/2014	1082/40306	2.5801e-06	0.000633038	up
75	GO:0016829	Molecular function	lyase activity	75/2014	715/40306	2.17377e-06	0.000633038	up
70	GO:0016798	Molecular function	hydrolase activity, acting on glycosyl bonds	70/2014	890/40306	0.000232846	0.0106887	up
69	GO:0015318	Molecular function	inorganic molecular entity transmembrane transporter activity	69/2014	1014/40306	0.0103915	0.245565	up
69	GO:0015075	Molecular function	ion transmembrane transporter activity	69/2014	1066/40306	0.0321441	0.543383	up
62	GO:0004553	Molecular function	hydrolase activity, hydrolyzing O-glycosyl compounds	62/2014	823/40306	0.00152844	0.0519802	up
50	GO:0008168	Molecular function	methyltransferase activity	50/2014	733/40306	0.0259198	0.463001	up
50	GO:0016741	Molecular function	transferase activity, transferring one-carbon groups	50/2014	753/40306	0.0422769	0.639444	up
47	GO:0046906	Molecular function	tetrapyrrole binding	47/2014	686/40306	0.0332045	0.549103	up
400	GO:0140096	Molecular function	catalytic activity, acting on a protein	400/2291	5787/40306	2.95896e-05	0.00272294	down
293	GO:0003677	Molecular function	DNA binding	293/2291	3751/40306	6.02096e-06	0.000963859	down
261	GO:0016301	Molecular function	kinase activity	261/2291	3616/40306	5.48275e-05	0.00481866	down
261	GO:0016788	Molecular function	hydrolase activity, acting on ester bonds	261/2291	3644/40306	9.34425e-05	0.00745823	down
233	GO:0016773	Molecular function	phosphotransferase activity, alcohol group as acceptor	233/2291	3025/40306	6.8112e-06	0.000963859	down
219	GO:0004672	Molecular function	protein kinase activity	219/2291	2660/40306	4.11201e-06	0.000875836	down
183	GO:0140098	Molecular function	catalytic activity, acting on RNA	183/2291	2636/40306	0.00466645	0.182505	down
180	GO:0004518	Molecular function	nuclease activity	180/2291	2584/40306	0.00489167	0.184929	down
170	GO:0004519	Molecular function	endonuclease activity	170/2291	2421/40306	0.00430239	0.172581	down
157	GO:0140110	Molecular function	transcription regulator activity	157/2291	1382/40306	3.63234e-06	0.000875836	down
152	GO:0003700	Molecular function	DNA-binding transcription factor activity	152/2291	1259/40306	3.08526e-06	0.000875836	down
151	GO:0004540	Molecular function	ribonuclease activity	151/2291	2013/40306	0.000531403	0.032222	down
149	GO:0016893	Molecular function	endonuclease activity, active with either ribo- or deoxyribonucleic acids and producing 5'-phosphomonoesters	149/2291	1947/40306	0.000240864	0.0165267	down
149	GO:0004521	Molecular function	endoribonuclease activity	149/2291	1954/40306	0.000250642	0.017048	down
148	GO:0004523	Molecular function	RNA-DNA hybrid ribonuclease activity	148/2291	1889/40306	8.47008e-05	0.00697204	down
171	GO:0044281	Biological process	small molecule metabolic process	171/2014	2668/40306	0.000778307	0.0294102	up
144	GO:0005975	Biological process	carbohydrate metabolic process	144/2014	1936/40306	5.04478e-06	0.000638188	up
100	GO:0006082	Biological process	organic acid metabolic process	100/2014	1630/40306	0.0364324	0.580396	up
98	GO:0043436	Biological process	oxoacid metabolic process	98/2014	1602/40306	0.0403152	0.618324	up
79	GO:0006629	Biological process	lipid metabolic process	79/2014	1246/40306	0.0341833	0.557046	up
74	GO:0019438	Biological process	aromatic compound biosynthetic process	74/2014	1138/40306	0.0224569	0.429047	up
61	GO:1901135	Biological process	carbohydrate derivative metabolic process	61/2014	898/40306	0.016073	0.33085	up
56	GO:0071554	Biological process	cell wall organization or biogenesis	56/2014	446/40306	1.65768e-06	0.000633038	up
51	GO:0055086	Biological process	nucleobase-containing small molecule metabolic process	51/2014	728/40306	0.0159089	0.328336	up
49	GO:0005976	Biological process	polysaccharide metabolic process	49/2014	530/40306	4.72773e-05	0.00299357	up
47	GO:0045229	Biological process	external encapsulating structure organization	47/2014	402/40306	1.34525e-06	0.000633038	up
45	GO:0071555	Biological process	cell wall organization	45/2014	373/40306	1.88853e-06	0.000633038	up
44	GO:0032259	Biological process	methylation	44/2014	607/40306	0.0142724	0.309249	up
41	GO:1901605	Biological process	alpha-amino acid metabolic process	41/2014	581/40306	0.0269058	0.475841	up
41	GO:0044262	Biological process	cellular carbohydrate metabolic process	41/2014	585/40306	0.0346365	0.560925	up
329	GO:0065007	Biological process	biological regulation	329/2291	4618/40306	2.03769e-05	0.00192034	down
298	GO:0050789	Biological process	regulation of biological process	298/2291	4127/40306	2.00344e-05	0.00191109	down
269	GO:0050794	Biological process	regulation of cellular process	269/2291	3609/40306	1.00429e-05	0.0010474	down
198	GO:0019222	Biological process	regulation of metabolic process	198/2291	2348/40306	5.11199e-06	0.000963859	down
186	GO:0031323	Biological process	regulation of cellular metabolic process	186/2291	2050/40306	4.89008e-06	0.000956256	down
182	GO:0060255	Biological process	regulation of macromolecule metabolic process	182/2291	2214/40306	4.35089e-06	0.000888468	down
172	GO:0051171	Biological process	regulation of nitrogen compound metabolic process	172/2291	1925/40306	4.0722e-06	0.000875836	down
171	GO:0080090	Biological process	regulation of primary metabolic process	171/2291	1967/40306	4.03811e-06	0.000875836	down
165	GO:0010468	Biological process	regulation of gene expression	165/2291	1980/40306	5.47281e-06	0.000963859	down
158	GO:0031326	Biological process	regulation of cellular biosynthetic process	158/2291	1750/40306	3.99124e-06	0.000875836	down
158	GO:0009889	Biological process	regulation of biosynthetic process	158/2291	1755/40306	4.14088e-06	0.000875836	down
155	GO:0019219	Biological process	regulation of nucleobase-containing compound metabolic process	155/2291	1593/40306	4.14292e-06	0.000875836	down
153	GO:2000112	Biological process	regulation of cellular macromolecule biosynthetic process	153/2291	1693/40306	3.64283e-06	0.000875836	down
153	GO:0010556	Biological process	regulation of macromolecule biosynthetic process	153/2291	1700/40306	3.85039e-06	0.000875836	down
149	GO:0051252	Biological process	regulation of RNA metabolic process	149/2291	1548/40306	3.9819e-06	0.000875836	down

## Sheet: Cr0_vs_Cr21
Table S9 The top fifteen GO pathways of DEGs enrichment degree
Number	GO ID	Term Type	Description	Ratio_in_study	Ratio_in_pop	Pvalue_uncorrected	Pvalue_corrected	regulated
2320	GO:0005575	Cellular component	cellular_component	2320/3128	26490/40306	1.11045e-05	0.000422446	up
2208	GO:0110165	Cellular component	cellular anatomical entity	2208/3128	25290/40306	1.12798e-05	0.000422939	up
1008	GO:0043229	Cellular component	intracellular organelle	1008/3128	10718/40306	1.05438e-05	0.000408426	up
1008	GO:0043226	Cellular component	organelle	1008/3128	10719/40306	1.05474e-05	0.000408426	up
509	GO:0032991	Cellular component	protein-containing complex	509/3128	4110/40306	6.93224e-06	0.000320852	up
363	GO:0016020	Cellular component	membrane	363/3128	4067/40306	0.00403212	0.0665384	up
335	GO:0043228	Cellular component	non-membrane-bounded organelle	335/3128	1936/40306	5.6224e-06	0.000296549	up
335	GO:0043232	Cellular component	intracellular non-membrane-bounded organelle	335/3128	1936/40306	5.6224e-06	0.000296549	up
296	GO:0005737	Cellular component	cytoplasm	296/3128	2708/40306	5.48943e-06	0.000296549	up
270	GO:0005840	Cellular component	ribosome	270/3128	1176/40306	4.02375e-06	0.000274334	up
218	GO:1990904	Cellular component	ribonucleoprotein complex	218/3128	1157/40306	3.35622e-06	0.000267813	up
210	GO:0031090	Cellular component	organelle membrane	210/3128	1878/40306	5.05676e-06	0.000286623	up
197	GO:0044391	Cellular component	ribosomal subunit	197/3128	780/40306	2.64108e-06	0.000258232	up
147	GO:0005829	Cellular component	cytosol	147/3128	1212/40306	4.22901e-06	0.000274334	up
139	GO:0098796	Cellular component	membrane protein complex	139/3128	867/40306	3.37562e-06	0.000267813	up
798	GO:0031224	Cellular component	intrinsic component of membrane	798/2280	13162/40306	0.0148006	0.397836	down
796	GO:0016021	Cellular component	integral component of membrane	796/2280	13125/40306	0.0147254	0.397836	down
420	GO:0005634	Cellular component	nucleus	420/2280	5561/40306	6.55145e-06	0.000882896	down
15	GO:0005667	Cellular component	transcription regulator complex	15/2280	139/40306	0.0151412	0.398206	down
12	GO:0000145	Cellular component	exocyst	12/2280	117/40306	0.0420203	0.709897	down
8	GO:0000123	Cellular component	histone acetyltransferase complex	8/2280	54/40306	0.0105393	0.329388	down
8	GO:1902493	Cellular component	acetyltransferase complex	8/2280	59/40306	0.017544	0.43427	down
8	GO:0031248	Cellular component	protein acetyltransferase complex	8/2280	59/40306	0.017544	0.43427	down
7	GO:0009705	Cellular component	plant-type vacuole membrane	7/2280	41/40306	0.0075836	0.279806	down
7	GO:0019005	Cellular component	SCF ubiquitin ligase complex	7/2280	46/40306	0.0141425	0.391251	down
7	GO:0009522	Cellular component	photosystem I	7/2280	57/40306	0.0410333	0.698023	down
5	GO:0070461	Cellular component	SAGA-type complex	5/2280	26/40306	0.0140066	0.389892	down
5	GO:0009501	Cellular component	amyloplast	5/2280	27/40306	0.0164074	0.411147	down
5	GO:0016602	Cellular component	CCAAT-binding factor complex	5/2280	30/40306	0.0251971	0.543962	down
4	GO:0000124	Cellular component	SAGA complex	4/2280	21/40306	0.0282262	0.567653	down
411	GO:0016491	Molecular function	oxidoreductase activity	411/3128	3148/40306	6.25951e-06	0.000305927	up
302	GO:0005198	Molecular function	structural molecule activity	302/3128	1434/40306	4.47205e-06	0.000274334	up
295	GO:0003735	Molecular function	structural constituent of ribosome	295/3128	1248/40306	3.45292e-06	0.000267813	up
247	GO:0003723	Molecular function	RNA binding	247/3128	2460/40306	3.08106e-05	0.00104329	up
227	GO:0005215	Molecular function	transporter activity	227/3128	2374/40306	0.00101807	0.0224953	up
223	GO:0022857	Molecular function	transmembrane transporter activity	223/3128	2294/40306	0.000464482	0.0114251	up
129	GO:0015075	Molecular function	ion transmembrane transporter activity	129/3128	1066/40306	4.10089e-06	0.000274334	up
121	GO:0015318	Molecular function	inorganic molecular entity transmembrane transporter activity	121/3128	1014/40306	5.74082e-06	0.000299364	up
121	GO:0022804	Molecular function	active transmembrane transporter activity	121/3128	1148/40306	0.00062125	0.0147255	up
95	GO:0008324	Molecular function	cation transmembrane transporter activity	95/3128	801/40306	4.27741e-05	0.00141173	up
90	GO:0022890	Molecular function	inorganic cation transmembrane transporter activity	90/3128	757/40306	6.32297e-05	0.00196263	up
87	GO:0016829	Molecular function	lyase activity	87/3128	715/40306	3.84821e-05	0.00127545	up
76	GO:0016853	Molecular function	isomerase activity	76/3128	526/40306	3.41321e-06	0.000267813	up
75	GO:0046906	Molecular function	tetrapyrrole binding	75/3128	686/40306	0.00305293	0.0559251	up
72	GO:0020037	Molecular function	heme binding	72/3128	621/40306	0.000640685	0.0151403	up
1395	GO:0005488	Molecular function	binding	1395/2280	23585/40306	0.0080935	0.281845	down
1139	GO:1901363	Molecular function	heterocyclic compound binding	1139/2280	18626/40306	0.000235698	0.0167603	down
1139	GO:0097159	Molecular function	organic cyclic compound binding	1139/2280	18633/40306	0.000256473	0.0180733	down
700	GO:0003676	Molecular function	nucleic acid binding	700/2280	11428/40306	0.0112132	0.329737	down
461	GO:0043168	Molecular function	anion binding	461/2280	7394/40306	0.0192545	0.458728	down
459	GO:1901265	Molecular function	nucleoside phosphate binding	459/2280	7396/40306	0.0258266	0.54578	down
459	GO:0000166	Molecular function	nucleotide binding	459/2280	7396/40306	0.0258266	0.54578	down
429	GO:0097367	Molecular function	carbohydrate derivative binding	429/2280	6765/40306	0.008635	0.292394	down
427	GO:0032553	Molecular function	ribonucleotide binding	427/2280	6722/40306	0.00777326	0.281845	down
423	GO:0140096	Molecular function	catalytic activity, acting on a protein	423/2280	5787/40306	6.99815e-06	0.000882896	down
422	GO:0032555	Molecular function	purine ribonucleotide binding	422/2280	6630/40306	0.00683584	0.269789	down
422	GO:0017076	Molecular function	purine nucleotide binding	422/2280	6672/40306	0.0106685	0.329388	down
411	GO:0035639	Molecular function	purine ribonucleoside triphosphate binding	411/2280	6477/40306	0.0097628	0.318092	down
397	GO:0032559	Molecular function	adenyl ribonucleotide binding	397/2280	5943/40306	0.000293233	0.0199449	down
397	GO:0030554	Molecular function	adenyl nucleotide binding	397/2280	5964/40306	0.000378697	0.0253177	down
1896	GO:0008150	Biological process	biological_process	1896/3128	21934/40306	1.11279e-05	0.000422446	up
1501	GO:0009987	Biological process	cellular process	1501/3128	17138/40306	1.14089e-05	0.000422939	up
1227	GO:0008152	Biological process	metabolic process	1227/3128	14218/40306	1.38523e-05	0.000503967	up
1069	GO:0071704	Biological process	organic substance metabolic process	1069/3128	13077/40306	0.0317734	0.3184	up
1052	GO:0044237	Biological process	cellular metabolic process	1052/3128	12294/40306	9.48636e-05	0.00281069	up
671	GO:1901564	Biological process	organonitrogen compound metabolic process	671/3128	5593/40306	7.68689e-06	0.0003397	up
561	GO:0009058	Biological process	biosynthetic process	561/3128	4475/40306	7.48772e-06	0.000333079	up
539	GO:1901576	Biological process	organic substance biosynthetic process	539/3128	4261/40306	7.24769e-06	0.000331276	up
531	GO:0044249	Biological process	cellular biosynthetic process	531/3128	4117/40306	7.001e-06	0.000322129	up
454	GO:0019538	Biological process	protein metabolic process	454/3128	3533/40306	6.29688e-06	0.000305927	up
408	GO:0044267	Biological process	cellular protein metabolic process	408/3128	3056/40306	5.5293e-06	0.000296549	up
403	GO:1901566	Biological process	organonitrogen compound biosynthetic process	403/3128	2400/40306	4.79428e-06	0.000281961	up
381	GO:0044271	Biological process	cellular nitrogen compound biosynthetic process	381/3128	2399/40306	4.77638e-06	0.000281961	up
344	GO:0009059	Biological process	macromolecule biosynthetic process	344/3128	2133/40306	5.54726e-06	0.000296549	up
336	GO:0034645	Biological process	cellular macromolecule biosynthetic process	336/3128	1947/40306	4.90164e-06	0.000284005	up
332	GO:0065007	Biological process	biological regulation	332/2280	4618/40306	8.954e-06	0.000982705	down
308	GO:0050789	Biological process	regulation of biological process	308/2280	4127/40306	7.16153e-06	0.000889166	down
276	GO:0050794	Biological process	regulation of cellular process	276/2280	3609/40306	5.62616e-06	0.000840999	down
213	GO:0019222	Biological process	regulation of metabolic process	213/2280	2348/40306	4.85695e-06	0.000840999	down
202	GO:0060255	Biological process	regulation of macromolecule metabolic process	202/2280	2214/40306	4.16555e-06	0.000840999	down
196	GO:0031323	Biological process	regulation of cellular metabolic process	196/2280	2050/40306	3.66397e-06	0.000840999	down
187	GO:0010468	Biological process	regulation of gene expression	187/2280	1980/40306	4.08953e-06	0.000840999	down
186	GO:0080090	Biological process	regulation of primary metabolic process	186/2280	1967/40306	3.83324e-06	0.000840999	down
185	GO:0051171	Biological process	regulation of nitrogen compound metabolic process	185/2280	1925/40306	3.91914e-06	0.000840999	down
172	GO:0009889	Biological process	regulation of biosynthetic process	172/2280	1755/40306	3.93875e-06	0.000840999	down
172	GO:0031326	Biological process	regulation of cellular biosynthetic process	172/2280	1750/40306	4.90502e-06	0.000840999	down
168	GO:2000112	Biological process	regulation of cellular macromolecule biosynthetic process	168/2280	1693/40306	3.45153e-06	0.000840999	down
168	GO:0010556	Biological process	regulation of macromolecule biosynthetic process	168/2280	1700/40306	3.60601e-06	0.000840999	down
167	GO:0019219	Biological process	regulation of nucleobase-containing compound metabolic process	167/2280	1593/40306	3.01562e-06	0.000840999	down
162	GO:0051252	Biological process	regulation of RNA metabolic process	162/2280	1548/40306	3.8783e-06	0.000840999	down
